# Supplementary material for: Atherosclerotic Fibrous Plaques in Women Present ECM Remodeling Linked to TGF-β
Source: Circ Res. 2026 Feb 5;138(5):e327624. doi: 10.1161/CIRCRESAHA.125.327624 (PMC12947913; doi:10.1161/CIRCRESAHA.125.327624)
Supplement: Supplementary file 2 [file res-138-e327624-s002.xlsx]

## Sheet: Title page
Supplemental Tables
Atherosclerotic fibrous plaques in women are characterized by extracellular matrix remodeling in the fibrous cap and linked to TGF-β
Authors:	Tim R. Sakkers 1, Eloi Mili 1, Hanna Winter 2, 3, Daniek Kapteijn 1, R. Noah Perry 4,5, Nicolas Barbera 5, Kelsey Watts 5, Inês R. Dias 1, Denitsa Meteva 6, Marian Wesseling 7, Barend M. Mol 8, Gert J. de Borst 8, Dominique P.V. de Kleijn 8, Sander W. van der Laan 7, Mete Civelek 9,10,11,12, Stephen J. White 13, Lars Maegdefessel 2, 3 , Manuel Mayr 14, 15, Gerard Pasterkamp 7, Michal Mokry 1, 7, …
Synopsis
Tab
1. Missing Data Fibrous	Missing data for variables included in the baseline table for patients with fibrous plaques
2. Baseline Table Atheromatous	Contains the baseline information for 494 patients with atheromatous plaques
3. Missing Data Atheromatous	Missing data for variables included in the baseline table for patients with atheromatous plaques
4. Data availability per donor	Overview of data origin and sample size per donor
5. Baseline Tables Transcriptomics	Contains the baseline information for patients with fibrous (n=191) and atheromatous (n=187) plaques, and corresponding transcriptomics data
6. Summary of DEGs	Overview table of the amount of differential expressed genes and proteins per comparison
7. Gene anlaysis Fibrous	Results of differential gene expression analysis between female and male fibrous plaques
8. Gene enrichment Fibrous	Results of gene enrichment analysis of DEGs between female and male fibrous plaques
9. Gene enrichment Fibrous (extra)	Results of gene enrichment analysis of DEGs between female and male fibrous plaques using Enrichr
10. Gene anlaysis Atheromatous	Results of differential gene expression analysis between female and male atheromatous plaques
11. Gene enrichment Atheromatous	Results of gene enrichment analysis of DEGs between female and male atheromatous plaques
12. Baseline Tables Proteomics	Contains the baseline information for patients with fibrous (n=65) and atheromatous (n=60) plaques, and corresponding proteomics data
13. Protein analysis Fibrous	Results of differential protein abundance analysis between female and male fibrous plaques
14. Protein enrichment Fibrous	Results of protein enrichment analysis of DEGs between female and male fibrous plaques
15. Protein analysis Atheromatous	Results of differential protein abundance analysis between female and male atheromatous plaques
16. Protein enrichment Atheromatous	Results of protein enrichment analysis of DEGs between female and male atheromatous plaques
17. Matched Baseline Tables	Contains the baseline information for the matched cohorts in the sensitivity analyses
18. Gene anlaysis Fibrous (matched)	Results of differential gene expression analysis between female and male fibrous plaques in matched cohort
19. Protein analysis Fibrous (matched)	Results of differential protein abundance analysis between female and male fibrous plaques in matched cohort
20. Gene enrichment Fibrous (matched)	Results of gene enrichment analysis of DEGs between female and male fibrous plaques in matched cohort
21. Protein enrichment Fibrous (matched)	Results of protein enrichment analysis of DEGs between female and male fibrous plaques in mathced cohort
22. Baselines Tables scRNAseq	Contains the baseline information for 46 atherosclerosis patients with corresponding scRNAseq data
23. Baseline Tables Epigenetics	Contains the baseline information for patients with fibrous (n=102) and atheromatous (n=117) plaques, and corresponding DNA methylation data
24. Plaque EC donors	Plaque endothelial cells donors and cell lines used in each experiment
25. qPCR primers	Primers used for qPCR of female candidate genes in TGF-β experiments
26. Gene analysis TGF-β	Results of differential gene expression analysis between TGF-β and control VSMCs
27. Gene analysis SIS3	Results of differential gene expression analysis between TGF-β+SIS3 and control VSMCs
28. Gene enrichment TGF-β	Results of gene enrichment analysis of DEGs between TGF-β and control VSMCs
29. Gene enrichment SIS3	Results of gene enrichment analysis of DEGs between TGF-β+SIS3 and control VSMCs

## Sheet: 1. Missing Data Fibrous
Characteristic	Missing (%)
Age (years; mean (SD))	0.0
Plaque vulnerability index (mean (SD))	0.0
Systolic BP (mmHg; mean (SD))	15.3
Diastolic BP (mmHg; mean (SD))	15.3
Hypertension (%)	2.3
Diabetes (%)	0.0
Total cholesterol (mmol/L; median [IQR])	59.5
LDL (mmol/L; median [IQR])	47.7
HDL (mmol/L; median [IQR])	44.2
Triglycerides (mmol/L; median [IQR])	65.0
CRP (mg/L; median [IQR])	43.8
BMI (kg/m²; median [IQR])	3.1
eGFR (mL/min per 1.73 m²; mean (SD))	5.2
Smoking (%)	0.8
Clinical presentation (%)	0.0
History of CAD (%)	0.0
Antihypertensive drugs (%)	0.3
Statins (%)	0.3
Antiplatelet drugs (%)	0.4
Anticoagulant drugs (%)	0.3
Ipsilateral stenosis (%)	2.5
Contralateral stenosis (%)	10.3

## Sheet: 2. Baseline Table Atheromatous 
Characteristic	Women (n=91)	Men (403)	P-value
Age (years; mean (SD))	72 (8.9)	70 (8.5)	0.094
Plaque vulnerability index (mean (SD))	2.6 (0.9)	2.7 (0.9)	0.812
Systolic BP (mmHg; mean (SD))	159 (25.1)	157 (25.7)	0.459
Diastolic BP (mmHg; mean (SD))	81 (12.2)	83 (13.7)	0.155
Hypertension (%)	78 (86.7)	338 (84.7)	0.759
Diabetes (%)	20 (22.0)	84 (20.8)	0.922
Total cholesterol (mmol/L; median [IQR])	5.6 [4.2, 6.5]	4.8 [4.1, 5.8]	0.061
LDL (mmol/L; median [IQR])	2.9 [2.2, 3.8]	2.7 [2.1, 3.4]	0.204
HDL (mmol/L; median [IQR])	1.3 [1.0, 1.5]	1.0 [0.8, 1.3]	3,66 x 10^-4
Triglycerides (mmol/L; median [IQR])	1.3 [0.9, 1.8]	1.4 [1.1, 2.2]	0.137
CRP (mg/L; median [IQR])	2.5 [1.3, 4.6]	1.9 [1.0, 4.1]	0.268
BMI (kg/m²; median [IQR])	26.5 [24.2, 28.2]	26.1 [24.3, 28.1]	0.964
eGFR (mL/min per 1.73 m²; mean (SD))	67 (22.6)	74 (26.7)	0.015
Smoking (%)	25 (27.8)	120 (29.9)	0.783
Clinical presentation (%)			0.055
Asymptomatic	4 (4.4)	48 (11.9)
Symptomatic	87 (95.6)	355 (88.1)
History of CAD (%)	18 (19.8)	134 (33.3)	0.017
Statins (%)	65 (72.2)	295 (73.2)	0.954
Antiplatelet drugs (%)	86 (95.6)	363 (90.1)	0.149
Anticoagulant drugs (%)	3 (3.3)	47 (11.7)	0.030
Ipsilateral stenosis (%)			0.165
0-50%	0 (0.0)	4 (1.0)
50-70%	2 (2.2)	26 (6.6)
70-99%	88 (97.8)	362 (92.3)
Contralateral stenosis (%)			0.041
0-50%	57 (70.4)	214 (58.3)
50-70%	10 (12.3)	36 (9.8)
70-99%	11 (13.6)	68 (18.5)
1	3 (3.7)	49 (13.4)

## Sheet: 3. Missing Data Atheromatous
Characteristic	Missing (%)
Age (years; mean (SD))	0.0
Plaque vulnerability index (mean (SD))	0.0
Systolic BP (mmHg; mean (SD))	13.6
Diastolic BP (mmHg; mean (SD))	13.6
Hypertension (%)	2.8
Diabetes (%)	0.0
Total cholesterol (mmol/L; median [IQR])	53.8
LDL (mmol/L; median [IQR])	40.7
HDL (mmol/L; median [IQR])	36.8
Triglycerides (mmol/L; median [IQR])	63.2
CRP (mg/L; median [IQR])	42.1
BMI (kg/m²; median [IQR])	4.0
eGFR (mL/min per 1.73 m²; mean (SD))	6.5
Smoking (%)	0.6
Clinical presentation (%)	0.0
History of CAD (%)	0.0
Antihypertensive drugs (%)	0.2
Statins (%)	0.2
Antiplatelet drugs (%)	0.2
Anticoagulant drugs (%)	0.2
Ipsilateral stenosis (%)	2.4
Contralateral stenosis (%)	9.3

## Sheet: 4. Data availability per donor
Patient_number	done_genetics	done_bulkRNA	done_ECM	done_scRNA	done_epigenetics
Patient 1	Genetics Available	Bulk RNAseq Available	ECM proteomics Not Available	ScRNASeq Not Available	Epigenetics Not Available
Patient 2	Genetics Not Available	Bulk RNAseq Available	ECM proteomics Not Available	ScRNASeq Not Available	Epigenetics Not Available
Patient 3	Genetics Not Available	Bulk RNAseq Not Available	ECM proteomics Not Available	ScRNASeq Not Available	Epigenetics Not Available
Patient 4	Genetics Available	Bulk RNAseq Not Available	ECM proteomics Not Available	ScRNASeq Not Available	Epigenetics Not Available
Patient 5	Genetics Available	Bulk RNAseq Not Available	ECM proteomics Not Available	ScRNASeq Not Available	Epigenetics Not Available
Patient 6	Genetics Available	Bulk RNAseq Not Available	ECM proteomics Not Available	ScRNASeq Not Available	Epigenetics Not Available
Patient 7	Genetics Available	Bulk RNAseq Available	ECM proteomics Not Available	ScRNASeq Not Available	Epigenetics Available
Patient 8	Genetics Available	Bulk RNAseq Not Available	ECM proteomics Not Available	ScRNASeq Not Available	Epigenetics Not Available
Patient 9	Genetics Available	Bulk RNAseq Available	ECM proteomics Not Available	ScRNASeq Not Available	Epigenetics Available
Patient 10	Genetics Available	Bulk RNAseq Not Available	ECM proteomics Not Available	ScRNASeq Not Available	Epigenetics Not Available
Patient 11	Genetics Available	Bulk RNAseq Available	ECM proteomics Not Available	ScRNASeq Not Available	Epigenetics Not Available
Patient 12	Genetics Available	Bulk RNAseq Not Available	ECM proteomics Not Available	ScRNASeq Not Available	Epigenetics Available
Patient 13	Genetics Available	Bulk RNAseq Available	ECM proteomics Available	ScRNASeq Not Available	Epigenetics Available
Patient 14	Genetics Available	Bulk RNAseq Available	ECM proteomics Not Available	ScRNASeq Not Available	Epigenetics Available
Patient 15	Genetics Available	Bulk RNAseq Available	ECM proteomics Not Available	ScRNASeq Not Available	Epigenetics Available
Patient 16	Genetics Available	Bulk RNAseq Not Available	ECM proteomics Not Available	ScRNASeq Not Available	Epigenetics Not Available
Patient 17	Genetics Available	Bulk RNAseq Available	ECM proteomics Not Available	ScRNASeq Not Available	Epigenetics Available
Patient 18	Genetics Available	Bulk RNAseq Not Available	ECM proteomics Not Available	ScRNASeq Not Available	Epigenetics Not Available
Patient 19	Genetics Available	Bulk RNAseq Not Available	ECM proteomics Not Available	ScRNASeq Not Available	Epigenetics Not Available
Patient 20	Genetics Available	Bulk RNAseq Available	ECM proteomics Available	ScRNASeq Not Available	Epigenetics Available
Patient 21	Genetics Available	Bulk RNAseq Not Available	ECM proteomics Not Available	ScRNASeq Not Available	Epigenetics Not Available
Patient 22	Genetics Available	Bulk RNAseq Not Available	ECM proteomics Not Available	ScRNASeq Not Available	Epigenetics Not Available
Patient 23	Genetics Available	Bulk RNAseq Not Available	ECM proteomics Not Available	ScRNASeq Not Available	Epigenetics Not Available
Patient 24	Genetics Available	Bulk RNAseq Available	ECM proteomics Not Available	ScRNASeq Not Available	Epigenetics Available
Patient 25	Genetics Available	Bulk RNAseq Not Available	ECM proteomics Not Available	ScRNASeq Not Available	Epigenetics Not Available
Patient 26	Genetics Available	Bulk RNAseq Not Available	ECM proteomics Not Available	ScRNASeq Not Available	Epigenetics Not Available
Patient 27	Genetics Available	Bulk RNAseq Not Available	ECM proteomics Not Available	ScRNASeq Not Available	Epigenetics Not Available
Patient 28	Genetics Available	Bulk RNAseq Available	ECM proteomics Not Available	ScRNASeq Not Available	Epigenetics Available
Patient 29	Genetics Available	Bulk RNAseq Not Available	ECM proteomics Not Available	ScRNASeq Not Available	Epigenetics Not Available
Patient 30	Genetics Available	Bulk RNAseq Available	ECM proteomics Not Available	ScRNASeq Not Available	Epigenetics Available
Patient 31	Genetics Available	Bulk RNAseq Not Available	ECM proteomics Not Available	ScRNASeq Not Available	Epigenetics Not Available
Patient 32	Genetics Available	Bulk RNAseq Available	ECM proteomics Not Available	ScRNASeq Not Available	Epigenetics Available
Patient 33	Genetics Available	Bulk RNAseq Not Available	ECM proteomics Not Available	ScRNASeq Not Available	Epigenetics Not Available
Patient 34	Genetics Available	Bulk RNAseq Not Available	ECM proteomics Not Available	ScRNASeq Not Available	Epigenetics Not Available
Patient 35	Genetics Available	Bulk RNAseq Not Available	ECM proteomics Not Available	ScRNASeq Not Available	Epigenetics Not Available
Patient 36	Genetics Available	Bulk RNAseq Not Available	ECM proteomics Not Available	ScRNASeq Not Available	Epigenetics Not Available
Patient 37	Genetics Available	Bulk RNAseq Not Available	ECM proteomics Not Available	ScRNASeq Not Available	Epigenetics Not Available
Patient 38	Genetics Available	Bulk RNAseq Not Available	ECM proteomics Not Available	ScRNASeq Not Available	Epigenetics Available
Patient 39	Genetics Available	Bulk RNAseq Available	ECM proteomics Not Available	ScRNASeq Not Available	Epigenetics Available
Patient 40	Genetics Available	Bulk RNAseq Available	ECM proteomics Not Available	ScRNASeq Not Available	Epigenetics Available
Patient 41	Genetics Available	Bulk RNAseq Available	ECM proteomics Not Available	ScRNASeq Not Available	Epigenetics Not Available
Patient 42	Genetics Available	Bulk RNAseq Not Available	ECM proteomics Not Available	ScRNASeq Not Available	Epigenetics Not Available
Patient 43	Genetics Available	Bulk RNAseq Available	ECM proteomics Available	ScRNASeq Not Available	Epigenetics Available
Patient 44	Genetics Available	Bulk RNAseq Not Available	ECM proteomics Not Available	ScRNASeq Not Available	Epigenetics Not Available
Patient 45	Genetics Available	Bulk RNAseq Available	ECM proteomics Not Available	ScRNASeq Not Available	Epigenetics Available
Patient 46	Genetics Available	Bulk RNAseq Not Available	ECM proteomics Not Available	ScRNASeq Not Available	Epigenetics Available
Patient 47	Genetics Available	Bulk RNAseq Not Available	ECM proteomics Not Available	ScRNASeq Not Available	Epigenetics Not Available
Patient 48	Genetics Available	Bulk RNAseq Available	ECM proteomics Not Available	ScRNASeq Not Available	Epigenetics Available
Patient 49	Genetics Available	Bulk RNAseq Available	ECM proteomics Not Available	ScRNASeq Not Available	Epigenetics Available
Patient 50	Genetics Not Available	Bulk RNAseq Available	ECM proteomics Not Available	ScRNASeq Not Available	Epigenetics Available
Patient 51	Genetics Available	Bulk RNAseq Not Available	ECM proteomics Not Available	ScRNASeq Not Available	Epigenetics Not Available
Patient 52	Genetics Available	Bulk RNAseq Available	ECM proteomics Not Available	ScRNASeq Not Available	Epigenetics Available
Patient 53	Genetics Available	Bulk RNAseq Not Available	ECM proteomics Not Available	ScRNASeq Not Available	Epigenetics Available
Patient 54	Genetics Available	Bulk RNAseq Not Available	ECM proteomics Not Available	ScRNASeq Not Available	Epigenetics Not Available
Patient 55	Genetics Not Available	Bulk RNAseq Not Available	ECM proteomics Not Available	ScRNASeq Not Available	Epigenetics Available
Patient 56	Genetics Available	Bulk RNAseq Not Available	ECM proteomics Not Available	ScRNASeq Not Available	Epigenetics Not Available
Patient 57	Genetics Not Available	Bulk RNAseq Not Available	ECM proteomics Not Available	ScRNASeq Not Available	Epigenetics Not Available
Patient 58	Genetics Available	Bulk RNAseq Not Available	ECM proteomics Not Available	ScRNASeq Not Available	Epigenetics Not Available
Patient 59	Genetics Available	Bulk RNAseq Not Available	ECM proteomics Not Available	ScRNASeq Not Available	Epigenetics Not Available
Patient 60	Genetics Available	Bulk RNAseq Available	ECM proteomics Available	ScRNASeq Not Available	Epigenetics Available
Patient 61	Genetics Available	Bulk RNAseq Not Available	ECM proteomics Not Available	ScRNASeq Not Available	Epigenetics Not Available
Patient 62	Genetics Available	Bulk RNAseq Not Available	ECM proteomics Not Available	ScRNASeq Not Available	Epigenetics Not Available
Patient 63	Genetics Not Available	Bulk RNAseq Not Available	ECM proteomics Not Available	ScRNASeq Not Available	Epigenetics Not Available
Patient 64	Genetics Available	Bulk RNAseq Not Available	ECM proteomics Not Available	ScRNASeq Not Available	Epigenetics Not Available
Patient 65	Genetics Available	Bulk RNAseq Available	ECM proteomics Not Available	ScRNASeq Not Available	Epigenetics Available
Patient 66	Genetics Available	Bulk RNAseq Available	ECM proteomics Available	ScRNASeq Not Available	Epigenetics Available
Patient 67	Genetics Available	Bulk RNAseq Not Available	ECM proteomics Not Available	ScRNASeq Not Available	Epigenetics Available
Patient 68	Genetics Available	Bulk RNAseq Available	ECM proteomics Not Available	ScRNASeq Not Available	Epigenetics Available
Patient 69	Genetics Not Available	Bulk RNAseq Not Available	ECM proteomics Not Available	ScRNASeq Not Available	Epigenetics Not Available
Patient 70	Genetics Available	Bulk RNAseq Available	ECM proteomics Not Available	ScRNASeq Not Available	Epigenetics Available
Patient 71	Genetics Available	Bulk RNAseq Not Available	ECM proteomics Not Available	ScRNASeq Not Available	Epigenetics Not Available
Patient 72	Genetics Available	Bulk RNAseq Not Available	ECM proteomics Not Available	ScRNASeq Not Available	Epigenetics Available
Patient 73	Genetics Available	Bulk RNAseq Available	ECM proteomics Not Available	ScRNASeq Not Available	Epigenetics Available
Patient 74	Genetics Available	Bulk RNAseq Available	ECM proteomics Not Available	ScRNASeq Not Available	Epigenetics Available
Patient 75	Genetics Available	Bulk RNAseq Not Available	ECM proteomics Not Available	ScRNASeq Not Available	Epigenetics Not Available
Patient 76	Genetics Available	Bulk RNAseq Available	ECM proteomics Not Available	ScRNASeq Not Available	Epigenetics Available
Patient 77	Genetics Available	Bulk RNAseq Not Available	ECM proteomics Not Available	ScRNASeq Not Available	Epigenetics Available
Patient 78	Genetics Available	Bulk RNAseq Not Available	ECM proteomics Not Available	ScRNASeq Not Available	Epigenetics Not Available
Patient 79	Genetics Available	Bulk RNAseq Not Available	ECM proteomics Not Available	ScRNASeq Not Available	Epigenetics Not Available
Patient 80	Genetics Available	Bulk RNAseq Available	ECM proteomics Not Available	ScRNASeq Not Available	Epigenetics Not Available
Patient 81	Genetics Available	Bulk RNAseq Not Available	ECM proteomics Not Available	ScRNASeq Not Available	Epigenetics Available
Patient 82	Genetics Available	Bulk RNAseq Not Available	ECM proteomics Not Available	ScRNASeq Not Available	Epigenetics Not Available
Patient 83	Genetics Available	Bulk RNAseq Not Available	ECM proteomics Not Available	ScRNASeq Not Available	Epigenetics Not Available
Patient 84	Genetics Available	Bulk RNAseq Not Available	ECM proteomics Not Available	ScRNASeq Not Available	Epigenetics Not Available
Patient 85	Genetics Available	Bulk RNAseq Not Available	ECM proteomics Not Available	ScRNASeq Not Available	Epigenetics Not Available
Patient 86	Genetics Not Available	Bulk RNAseq Not Available	ECM proteomics Not Available	ScRNASeq Not Available	Epigenetics Not Available
Patient 87	Genetics Not Available	Bulk RNAseq Available	ECM proteomics Not Available	ScRNASeq Not Available	Epigenetics Available
Patient 88	Genetics Available	Bulk RNAseq Not Available	ECM proteomics Not Available	ScRNASeq Not Available	Epigenetics Not Available
Patient 89	Genetics Available	Bulk RNAseq Not Available	ECM proteomics Not Available	ScRNASeq Not Available	Epigenetics Not Available
Patient 90	Genetics Available	Bulk RNAseq Not Available	ECM proteomics Not Available	ScRNASeq Not Available	Epigenetics Not Available
Patient 91	Genetics Available	Bulk RNAseq Not Available	ECM proteomics Not Available	ScRNASeq Not Available	Epigenetics Available
Patient 92	Genetics Available	Bulk RNAseq Available	ECM proteomics Available	ScRNASeq Not Available	Epigenetics Available
Patient 93	Genetics Available	Bulk RNAseq Available	ECM proteomics Not Available	ScRNASeq Not Available	Epigenetics Available
Patient 94	Genetics Available	Bulk RNAseq Available	ECM proteomics Not Available	ScRNASeq Not Available	Epigenetics Available
Patient 95	Genetics Not Available	Bulk RNAseq Not Available	ECM proteomics Not Available	ScRNASeq Not Available	Epigenetics Not Available
Patient 96	Genetics Available	Bulk RNAseq Available	ECM proteomics Available	ScRNASeq Not Available	Epigenetics Not Available
Patient 97	Genetics Available	Bulk RNAseq Available	ECM proteomics Not Available	ScRNASeq Not Available	Epigenetics Available
Patient 98	Genetics Available	Bulk RNAseq Not Available	ECM proteomics Not Available	ScRNASeq Not Available	Epigenetics Not Available
Patient 99	Genetics Not Available	Bulk RNAseq Not Available	ECM proteomics Not Available	ScRNASeq Not Available	Epigenetics Not Available
Patient 100	Genetics Available	Bulk RNAseq Available	ECM proteomics Available	ScRNASeq Not Available	Epigenetics Available
Patient 101	Genetics Available	Bulk RNAseq Available	ECM proteomics Not Available	ScRNASeq Not Available	Epigenetics Available
Patient 102	Genetics Available	Bulk RNAseq Not Available	ECM proteomics Not Available	ScRNASeq Not Available	Epigenetics Not Available
Patient 103	Genetics Available	Bulk RNAseq Available	ECM proteomics Not Available	ScRNASeq Not Available	Epigenetics Available
Patient 104	Genetics Available	Bulk RNAseq Not Available	ECM proteomics Not Available	ScRNASeq Not Available	Epigenetics Not Available
Patient 105	Genetics Available	Bulk RNAseq Not Available	ECM proteomics Not Available	ScRNASeq Not Available	Epigenetics Available
Patient 106	Genetics Available	Bulk RNAseq Not Available	ECM proteomics Not Available	ScRNASeq Not Available	Epigenetics Not Available
Patient 107	Genetics Available	Bulk RNAseq Not Available	ECM proteomics Not Available	ScRNASeq Not Available	Epigenetics Not Available
Patient 108	Genetics Available	Bulk RNAseq Available	ECM proteomics Not Available	ScRNASeq Not Available	Epigenetics Available
Patient 109	Genetics Available	Bulk RNAseq Not Available	ECM proteomics Not Available	ScRNASeq Not Available	Epigenetics Available
Patient 110	Genetics Available	Bulk RNAseq Available	ECM proteomics Not Available	ScRNASeq Not Available	Epigenetics Available
Patient 111	Genetics Available	Bulk RNAseq Available	ECM proteomics Not Available	ScRNASeq Not Available	Epigenetics Not Available
Patient 112	Genetics Available	Bulk RNAseq Available	ECM proteomics Available	ScRNASeq Not Available	Epigenetics Available
Patient 113	Genetics Available	Bulk RNAseq Available	ECM proteomics Not Available	ScRNASeq Not Available	Epigenetics Not Available
Patient 114	Genetics Available	Bulk RNAseq Available	ECM proteomics Not Available	ScRNASeq Not Available	Epigenetics Available
Patient 115	Genetics Available	Bulk RNAseq Available	ECM proteomics Not Available	ScRNASeq Not Available	Epigenetics Available
Patient 116	Genetics Available	Bulk RNAseq Not Available	ECM proteomics Not Available	ScRNASeq Not Available	Epigenetics Not Available
Patient 117	Genetics Available	Bulk RNAseq Available	ECM proteomics Available	ScRNASeq Not Available	Epigenetics Available
Patient 118	Genetics Available	Bulk RNAseq Not Available	ECM proteomics Not Available	ScRNASeq Not Available	Epigenetics Not Available
Patient 119	Genetics Available	Bulk RNAseq Not Available	ECM proteomics Not Available	ScRNASeq Not Available	Epigenetics Not Available
Patient 120	Genetics Available	Bulk RNAseq Available	ECM proteomics Not Available	ScRNASeq Not Available	Epigenetics Available
Patient 121	Genetics Available	Bulk RNAseq Not Available	ECM proteomics Not Available	ScRNASeq Not Available	Epigenetics Not Available
Patient 122	Genetics Available	Bulk RNAseq Available	ECM proteomics Not Available	ScRNASeq Not Available	Epigenetics Not Available
Patient 123	Genetics Available	Bulk RNAseq Not Available	ECM proteomics Not Available	ScRNASeq Not Available	Epigenetics Not Available
Patient 124	Genetics Available	Bulk RNAseq Available	ECM proteomics Available	ScRNASeq Not Available	Epigenetics Available
Patient 125	Genetics Available	Bulk RNAseq Available	ECM proteomics Not Available	ScRNASeq Not Available	Epigenetics Available
Patient 126	Genetics Not Available	Bulk RNAseq Available	ECM proteomics Not Available	ScRNASeq Not Available	Epigenetics Not Available
Patient 127	Genetics Available	Bulk RNAseq Available	ECM proteomics Not Available	ScRNASeq Not Available	Epigenetics Available
Patient 128	Genetics Available	Bulk RNAseq Not Available	ECM proteomics Not Available	ScRNASeq Not Available	Epigenetics Not Available
Patient 129	Genetics Available	Bulk RNAseq Not Available	ECM proteomics Not Available	ScRNASeq Not Available	Epigenetics Not Available
Patient 130	Genetics Available	Bulk RNAseq Available	ECM proteomics Available	ScRNASeq Not Available	Epigenetics Available
Patient 131	Genetics Available	Bulk RNAseq Available	ECM proteomics Available	ScRNASeq Not Available	Epigenetics Not Available
Patient 132	Genetics Available	Bulk RNAseq Available	ECM proteomics Not Available	ScRNASeq Not Available	Epigenetics Available
Patient 133	Genetics Available	Bulk RNAseq Available	ECM proteomics Not Available	ScRNASeq Not Available	Epigenetics Not Available
Patient 134	Genetics Available	Bulk RNAseq Not Available	ECM proteomics Not Available	ScRNASeq Not Available	Epigenetics Not Available
Patient 135	Genetics Available	Bulk RNAseq Not Available	ECM proteomics Not Available	ScRNASeq Not Available	Epigenetics Not Available
Patient 136	Genetics Available	Bulk RNAseq Available	ECM proteomics Not Available	ScRNASeq Not Available	Epigenetics Available
Patient 137	Genetics Available	Bulk RNAseq Available	ECM proteomics Not Available	ScRNASeq Not Available	Epigenetics Available
Patient 138	Genetics Available	Bulk RNAseq Not Available	ECM proteomics Not Available	ScRNASeq Not Available	Epigenetics Not Available
Patient 139	Genetics Available	Bulk RNAseq Available	ECM proteomics Not Available	ScRNASeq Not Available	Epigenetics Not Available
Patient 140	Genetics Available	Bulk RNAseq Not Available	ECM proteomics Not Available	ScRNASeq Not Available	Epigenetics Not Available
Patient 141	Genetics Available	Bulk RNAseq Not Available	ECM proteomics Not Available	ScRNASeq Not Available	Epigenetics Available
Patient 142	Genetics Available	Bulk RNAseq Available	ECM proteomics Not Available	ScRNASeq Not Available	Epigenetics Not Available
Patient 143	Genetics Available	Bulk RNAseq Not Available	ECM proteomics Not Available	ScRNASeq Not Available	Epigenetics Not Available
Patient 144	Genetics Available	Bulk RNAseq Not Available	ECM proteomics Not Available	ScRNASeq Not Available	Epigenetics Available
Patient 145	Genetics Available	Bulk RNAseq Available	ECM proteomics Not Available	ScRNASeq Not Available	Epigenetics Available
Patient 146	Genetics Available	Bulk RNAseq Not Available	ECM proteomics Not Available	ScRNASeq Not Available	Epigenetics Not Available
Patient 147	Genetics Not Available	Bulk RNAseq Not Available	ECM proteomics Not Available	ScRNASeq Not Available	Epigenetics Not Available
Patient 148	Genetics Available	Bulk RNAseq Not Available	ECM proteomics Not Available	ScRNASeq Not Available	Epigenetics Not Available
Patient 149	Genetics Available	Bulk RNAseq Available	ECM proteomics Available	ScRNASeq Not Available	Epigenetics Not Available
Patient 150	Genetics Available	Bulk RNAseq Available	ECM proteomics Not Available	ScRNASeq Not Available	Epigenetics Available
Patient 151	Genetics Available	Bulk RNAseq Available	ECM proteomics Not Available	ScRNASeq Not Available	Epigenetics Available
Patient 152	Genetics Available	Bulk RNAseq Available	ECM proteomics Available	ScRNASeq Not Available	Epigenetics Not Available
Patient 153	Genetics Available	Bulk RNAseq Not Available	ECM proteomics Not Available	ScRNASeq Not Available	Epigenetics Not Available
Patient 154	Genetics Available	Bulk RNAseq Available	ECM proteomics Not Available	ScRNASeq Not Available	Epigenetics Not Available
Patient 155	Genetics Available	Bulk RNAseq Available	ECM proteomics Not Available	ScRNASeq Not Available	Epigenetics Available
Patient 156	Genetics Available	Bulk RNAseq Available	ECM proteomics Not Available	ScRNASeq Not Available	Epigenetics Available
Patient 157	Genetics Available	Bulk RNAseq Available	ECM proteomics Not Available	ScRNASeq Not Available	Epigenetics Available
Patient 158	Genetics Available	Bulk RNAseq Not Available	ECM proteomics Not Available	ScRNASeq Not Available	Epigenetics Not Available
Patient 159	Genetics Available	Bulk RNAseq Available	ECM proteomics Not Available	ScRNASeq Not Available	Epigenetics Available
Patient 160	Genetics Available	Bulk RNAseq Available	ECM proteomics Not Available	ScRNASeq Not Available	Epigenetics Not Available
Patient 161	Genetics Available	Bulk RNAseq Not Available	ECM proteomics Not Available	ScRNASeq Not Available	Epigenetics Not Available
Patient 162	Genetics Available	Bulk RNAseq Available	ECM proteomics Not Available	ScRNASeq Not Available	Epigenetics Not Available
Patient 163	Genetics Available	Bulk RNAseq Not Available	ECM proteomics Not Available	ScRNASeq Not Available	Epigenetics Not Available
Patient 164	Genetics Not Available	Bulk RNAseq Not Available	ECM proteomics Not Available	ScRNASeq Not Available	Epigenetics Not Available
Patient 165	Genetics Available	Bulk RNAseq Not Available	ECM proteomics Not Available	ScRNASeq Not Available	Epigenetics Available
Patient 166	Genetics Available	Bulk RNAseq Not Available	ECM proteomics Not Available	ScRNASeq Not Available	Epigenetics Available
Patient 167	Genetics Available	Bulk RNAseq Not Available	ECM proteomics Not Available	ScRNASeq Not Available	Epigenetics Not Available
Patient 168	Genetics Available	Bulk RNAseq Available	ECM proteomics Not Available	ScRNASeq Not Available	Epigenetics Available
Patient 169	Genetics Available	Bulk RNAseq Available	ECM proteomics Not Available	ScRNASeq Not Available	Epigenetics Available
Patient 170	Genetics Available	Bulk RNAseq Not Available	ECM proteomics Not Available	ScRNASeq Not Available	Epigenetics Not Available
Patient 171	Genetics Available	Bulk RNAseq Available	ECM proteomics Not Available	ScRNASeq Not Available	Epigenetics Available
Patient 172	Genetics Available	Bulk RNAseq Not Available	ECM proteomics Not Available	ScRNASeq Not Available	Epigenetics Not Available
Patient 173	Genetics Available	Bulk RNAseq Available	ECM proteomics Not Available	ScRNASeq Not Available	Epigenetics Available
Patient 174	Genetics Available	Bulk RNAseq Available	ECM proteomics Not Available	ScRNASeq Not Available	Epigenetics Available
Patient 175	Genetics Available	Bulk RNAseq Not Available	ECM proteomics Not Available	ScRNASeq Not Available	Epigenetics Not Available
Patient 176	Genetics Available	Bulk RNAseq Available	ECM proteomics Not Available	ScRNASeq Not Available	Epigenetics Not Available
Patient 177	Genetics Available	Bulk RNAseq Not Available	ECM proteomics Not Available	ScRNASeq Not Available	Epigenetics Not Available
Patient 178	Genetics Available	Bulk RNAseq Not Available	ECM proteomics Not Available	ScRNASeq Not Available	Epigenetics Not Available
Patient 179	Genetics Available	Bulk RNAseq Not Available	ECM proteomics Not Available	ScRNASeq Not Available	Epigenetics Available
Patient 180	Genetics Not Available	Bulk RNAseq Not Available	ECM proteomics Not Available	ScRNASeq Not Available	Epigenetics Not Available
Patient 181	Genetics Available	Bulk RNAseq Not Available	ECM proteomics Not Available	ScRNASeq Not Available	Epigenetics Not Available
Patient 182	Genetics Available	Bulk RNAseq Available	ECM proteomics Not Available	ScRNASeq Not Available	Epigenetics Available
Patient 183	Genetics Not Available	Bulk RNAseq Not Available	ECM proteomics Not Available	ScRNASeq Not Available	Epigenetics Not Available
Patient 184	Genetics Available	Bulk RNAseq Available	ECM proteomics Not Available	ScRNASeq Not Available	Epigenetics Not Available
Patient 185	Genetics Available	Bulk RNAseq Not Available	ECM proteomics Not Available	ScRNASeq Not Available	Epigenetics Not Available
Patient 186	Genetics Available	Bulk RNAseq Not Available	ECM proteomics Not Available	ScRNASeq Not Available	Epigenetics Not Available
Patient 187	Genetics Available	Bulk RNAseq Not Available	ECM proteomics Not Available	ScRNASeq Not Available	Epigenetics Not Available
Patient 188	Genetics Available	Bulk RNAseq Not Available	ECM proteomics Not Available	ScRNASeq Not Available	Epigenetics Available
Patient 189	Genetics Not Available	Bulk RNAseq Not Available	ECM proteomics Not Available	ScRNASeq Not Available	Epigenetics Not Available
Patient 190	Genetics Available	Bulk RNAseq Not Available	ECM proteomics Not Available	ScRNASeq Not Available	Epigenetics Not Available
Patient 191	Genetics Not Available	Bulk RNAseq Not Available	ECM proteomics Not Available	ScRNASeq Not Available	Epigenetics Not Available
Patient 192	Genetics Not Available	Bulk RNAseq Not Available	ECM proteomics Not Available	ScRNASeq Not Available	Epigenetics Not Available
Patient 193	Genetics Available	Bulk RNAseq Not Available	ECM proteomics Not Available	ScRNASeq Not Available	Epigenetics Available
Patient 194	Genetics Available	Bulk RNAseq Not Available	ECM proteomics Not Available	ScRNASeq Not Available	Epigenetics Not Available
Patient 195	Genetics Available	Bulk RNAseq Available	ECM proteomics Not Available	ScRNASeq Not Available	Epigenetics Available
Patient 196	Genetics Available	Bulk RNAseq Not Available	ECM proteomics Not Available	ScRNASeq Not Available	Epigenetics Not Available
Patient 197	Genetics Available	Bulk RNAseq Available	ECM proteomics Not Available	ScRNASeq Not Available	Epigenetics Available
Patient 198	Genetics Available	Bulk RNAseq Available	ECM proteomics Not Available	ScRNASeq Not Available	Epigenetics Available
Patient 199	Genetics Available	Bulk RNAseq Not Available	ECM proteomics Not Available	ScRNASeq Not Available	Epigenetics Not Available
Patient 200	Genetics Available	Bulk RNAseq Not Available	ECM proteomics Not Available	ScRNASeq Not Available	Epigenetics Available
Patient 201	Genetics Available	Bulk RNAseq Not Available	ECM proteomics Not Available	ScRNASeq Not Available	Epigenetics Not Available
Patient 202	Genetics Available	Bulk RNAseq Available	ECM proteomics Not Available	ScRNASeq Not Available	Epigenetics Not Available
Patient 203	Genetics Available	Bulk RNAseq Not Available	ECM proteomics Not Available	ScRNASeq Not Available	Epigenetics Available
Patient 204	Genetics Available	Bulk RNAseq Not Available	ECM proteomics Not Available	ScRNASeq Not Available	Epigenetics Not Available
Patient 205	Genetics Available	Bulk RNAseq Not Available	ECM proteomics Not Available	ScRNASeq Not Available	Epigenetics Not Available
Patient 206	Genetics Available	Bulk RNAseq Not Available	ECM proteomics Not Available	ScRNASeq Not Available	Epigenetics Not Available
Patient 207	Genetics Not Available	Bulk RNAseq Not Available	ECM proteomics Not Available	ScRNASeq Not Available	Epigenetics Not Available
Patient 208	Genetics Not Available	Bulk RNAseq Not Available	ECM proteomics Not Available	ScRNASeq Not Available	Epigenetics Not Available
Patient 209	Genetics Not Available	Bulk RNAseq Not Available	ECM proteomics Not Available	ScRNASeq Not Available	Epigenetics Not Available
Patient 210	Genetics Available	Bulk RNAseq Available	ECM proteomics Not Available	ScRNASeq Not Available	Epigenetics Available
Patient 211	Genetics Available	Bulk RNAseq Not Available	ECM proteomics Not Available	ScRNASeq Not Available	Epigenetics Available
Patient 212	Genetics Available	Bulk RNAseq Not Available	ECM proteomics Not Available	ScRNASeq Not Available	Epigenetics Not Available
Patient 213	Genetics Available	Bulk RNAseq Not Available	ECM proteomics Not Available	ScRNASeq Not Available	Epigenetics Available
Patient 214	Genetics Available	Bulk RNAseq Not Available	ECM proteomics Not Available	ScRNASeq Not Available	Epigenetics Not Available
Patient 215	Genetics Available	Bulk RNAseq Not Available	ECM proteomics Not Available	ScRNASeq Not Available	Epigenetics Available
Patient 216	Genetics Available	Bulk RNAseq Not Available	ECM proteomics Not Available	ScRNASeq Not Available	Epigenetics Not Available
Patient 217	Genetics Available	Bulk RNAseq Not Available	ECM proteomics Not Available	ScRNASeq Not Available	Epigenetics Available
Patient 218	Genetics Available	Bulk RNAseq Not Available	ECM proteomics Not Available	ScRNASeq Not Available	Epigenetics Not Available
Patient 219	Genetics Available	Bulk RNAseq Not Available	ECM proteomics Not Available	ScRNASeq Not Available	Epigenetics Available
Patient 220	Genetics Not Available	Bulk RNAseq Not Available	ECM proteomics Not Available	ScRNASeq Not Available	Epigenetics Not Available
Patient 221	Genetics Not Available	Bulk RNAseq Not Available	ECM proteomics Not Available	ScRNASeq Not Available	Epigenetics Not Available
Patient 222	Genetics Not Available	Bulk RNAseq Not Available	ECM proteomics Not Available	ScRNASeq Not Available	Epigenetics Not Available
Patient 223	Genetics Not Available	Bulk RNAseq Not Available	ECM proteomics Not Available	ScRNASeq Not Available	Epigenetics Not Available
Patient 224	Genetics Available	Bulk RNAseq Not Available	ECM proteomics Not Available	ScRNASeq Not Available	Epigenetics Not Available
Patient 225	Genetics Available	Bulk RNAseq Available	ECM proteomics Not Available	ScRNASeq Not Available	Epigenetics Available
Patient 226	Genetics Available	Bulk RNAseq Not Available	ECM proteomics Not Available	ScRNASeq Not Available	Epigenetics Not Available
Patient 227	Genetics Available	Bulk RNAseq Available	ECM proteomics Not Available	ScRNASeq Not Available	Epigenetics Not Available
Patient 228	Genetics Available	Bulk RNAseq Available	ECM proteomics Not Available	ScRNASeq Not Available	Epigenetics Available
Patient 229	Genetics Available	Bulk RNAseq Available	ECM proteomics Not Available	ScRNASeq Not Available	Epigenetics Available
Patient 230	Genetics Available	Bulk RNAseq Available	ECM proteomics Not Available	ScRNASeq Not Available	Epigenetics Available
Patient 231	Genetics Available	Bulk RNAseq Not Available	ECM proteomics Not Available	ScRNASeq Not Available	Epigenetics Not Available
Patient 232	Genetics Available	Bulk RNAseq Available	ECM proteomics Not Available	ScRNASeq Not Available	Epigenetics Available
Patient 233	Genetics Available	Bulk RNAseq Not Available	ECM proteomics Not Available	ScRNASeq Not Available	Epigenetics Not Available
Patient 234	Genetics Available	Bulk RNAseq Not Available	ECM proteomics Not Available	ScRNASeq Not Available	Epigenetics Not Available
Patient 235	Genetics Available	Bulk RNAseq Available	ECM proteomics Not Available	ScRNASeq Not Available	Epigenetics Not Available
Patient 236	Genetics Available	Bulk RNAseq Not Available	ECM proteomics Not Available	ScRNASeq Not Available	Epigenetics Not Available
Patient 237	Genetics Available	Bulk RNAseq Not Available	ECM proteomics Not Available	ScRNASeq Not Available	Epigenetics Not Available
Patient 238	Genetics Available	Bulk RNAseq Available	ECM proteomics Not Available	ScRNASeq Not Available	Epigenetics Available
Patient 239	Genetics Available	Bulk RNAseq Not Available	ECM proteomics Not Available	ScRNASeq Not Available	Epigenetics Not Available
Patient 240	Genetics Available	Bulk RNAseq Available	ECM proteomics Not Available	ScRNASeq Not Available	Epigenetics Available
Patient 241	Genetics Available	Bulk RNAseq Not Available	ECM proteomics Not Available	ScRNASeq Not Available	Epigenetics Not Available
Patient 242	Genetics Available	Bulk RNAseq Available	ECM proteomics Not Available	ScRNASeq Not Available	Epigenetics Available
Patient 243	Genetics Available	Bulk RNAseq Not Available	ECM proteomics Not Available	ScRNASeq Not Available	Epigenetics Not Available
Patient 244	Genetics Not Available	Bulk RNAseq Not Available	ECM proteomics Not Available	ScRNASeq Not Available	Epigenetics Not Available
Patient 245	Genetics Available	Bulk RNAseq Not Available	ECM proteomics Not Available	ScRNASeq Not Available	Epigenetics Not Available
Patient 246	Genetics Not Available	Bulk RNAseq Not Available	ECM proteomics Not Available	ScRNASeq Not Available	Epigenetics Not Available
Patient 247	Genetics Not Available	Bulk RNAseq Not Available	ECM proteomics Not Available	ScRNASeq Not Available	Epigenetics Not Available
Patient 248	Genetics Available	Bulk RNAseq Not Available	ECM proteomics Not Available	ScRNASeq Not Available	Epigenetics Not Available
Patient 249	Genetics Available	Bulk RNAseq Not Available	ECM proteomics Not Available	ScRNASeq Not Available	Epigenetics Not Available
Patient 250	Genetics Available	Bulk RNAseq Not Available	ECM proteomics Not Available	ScRNASeq Not Available	Epigenetics Not Available
Patient 251	Genetics Available	Bulk RNAseq Not Available	ECM proteomics Not Available	ScRNASeq Not Available	Epigenetics Not Available
Patient 252	Genetics Available	Bulk RNAseq Available	ECM proteomics Available	ScRNASeq Not Available	Epigenetics Available
Patient 253	Genetics Available	Bulk RNAseq Available	ECM proteomics Not Available	ScRNASeq Not Available	Epigenetics Available
Patient 254	Genetics Available	Bulk RNAseq Not Available	ECM proteomics Not Available	ScRNASeq Not Available	Epigenetics Not Available
Patient 255	Genetics Available	Bulk RNAseq Not Available	ECM proteomics Not Available	ScRNASeq Not Available	Epigenetics Not Available
Patient 256	Genetics Available	Bulk RNAseq Available	ECM proteomics Available	ScRNASeq Not Available	Epigenetics Available
Patient 257	Genetics Available	Bulk RNAseq Available	ECM proteomics Available	ScRNASeq Not Available	Epigenetics Not Available
Patient 258	Genetics Available	Bulk RNAseq Not Available	ECM proteomics Not Available	ScRNASeq Not Available	Epigenetics Not Available
Patient 259	Genetics Available	Bulk RNAseq Not Available	ECM proteomics Not Available	ScRNASeq Not Available	Epigenetics Not Available
Patient 260	Genetics Available	Bulk RNAseq Not Available	ECM proteomics Not Available	ScRNASeq Not Available	Epigenetics Available
Patient 261	Genetics Available	Bulk RNAseq Not Available	ECM proteomics Not Available	ScRNASeq Not Available	Epigenetics Not Available
Patient 262	Genetics Available	Bulk RNAseq Available	ECM proteomics Available	ScRNASeq Not Available	Epigenetics Available
Patient 263	Genetics Available	Bulk RNAseq Not Available	ECM proteomics Not Available	ScRNASeq Not Available	Epigenetics Not Available
Patient 264	Genetics Available	Bulk RNAseq Available	ECM proteomics Not Available	ScRNASeq Not Available	Epigenetics Not Available
Patient 265	Genetics Available	Bulk RNAseq Not Available	ECM proteomics Not Available	ScRNASeq Not Available	Epigenetics Not Available
Patient 266	Genetics Available	Bulk RNAseq Available	ECM proteomics Not Available	ScRNASeq Not Available	Epigenetics Available
Patient 267	Genetics Available	Bulk RNAseq Not Available	ECM proteomics Not Available	ScRNASeq Not Available	Epigenetics Not Available
Patient 268	Genetics Available	Bulk RNAseq Available	ECM proteomics Available	ScRNASeq Not Available	Epigenetics Available
Patient 269	Genetics Available	Bulk RNAseq Not Available	ECM proteomics Not Available	ScRNASeq Not Available	Epigenetics Not Available
Patient 270	Genetics Not Available	Bulk RNAseq Available	ECM proteomics Not Available	ScRNASeq Not Available	Epigenetics Available
Patient 271	Genetics Available	Bulk RNAseq Available	ECM proteomics Not Available	ScRNASeq Not Available	Epigenetics Available
Patient 272	Genetics Available	Bulk RNAseq Not Available	ECM proteomics Not Available	ScRNASeq Not Available	Epigenetics Available
Patient 273	Genetics Available	Bulk RNAseq Available	ECM proteomics Available	ScRNASeq Not Available	Epigenetics Available
Patient 274	Genetics Available	Bulk RNAseq Not Available	ECM proteomics Not Available	ScRNASeq Not Available	Epigenetics Not Available
Patient 275	Genetics Available	Bulk RNAseq Available	ECM proteomics Not Available	ScRNASeq Not Available	Epigenetics Available
Patient 276	Genetics Available	Bulk RNAseq Not Available	ECM proteomics Not Available	ScRNASeq Not Available	Epigenetics Not Available
Patient 277	Genetics Available	Bulk RNAseq Not Available	ECM proteomics Not Available	ScRNASeq Not Available	Epigenetics Not Available
Patient 278	Genetics Available	Bulk RNAseq Not Available	ECM proteomics Not Available	ScRNASeq Not Available	Epigenetics Available
Patient 279	Genetics Available	Bulk RNAseq Not Available	ECM proteomics Not Available	ScRNASeq Not Available	Epigenetics Available
Patient 280	Genetics Not Available	Bulk RNAseq Not Available	ECM proteomics Not Available	ScRNASeq Not Available	Epigenetics Not Available
Patient 281	Genetics Available	Bulk RNAseq Not Available	ECM proteomics Not Available	ScRNASeq Not Available	Epigenetics Not Available
Patient 282	Genetics Available	Bulk RNAseq Not Available	ECM proteomics Not Available	ScRNASeq Not Available	Epigenetics Not Available
Patient 283	Genetics Available	Bulk RNAseq Not Available	ECM proteomics Not Available	ScRNASeq Not Available	Epigenetics Not Available
Patient 284	Genetics Not Available	Bulk RNAseq Not Available	ECM proteomics Not Available	ScRNASeq Not Available	Epigenetics Not Available
Patient 285	Genetics Available	Bulk RNAseq Available	ECM proteomics Not Available	ScRNASeq Not Available	Epigenetics Available
Patient 286	Genetics Available	Bulk RNAseq Not Available	ECM proteomics Not Available	ScRNASeq Not Available	Epigenetics Not Available
Patient 287	Genetics Available	Bulk RNAseq Not Available	ECM proteomics Not Available	ScRNASeq Not Available	Epigenetics Not Available
Patient 288	Genetics Available	Bulk RNAseq Not Available	ECM proteomics Not Available	ScRNASeq Not Available	Epigenetics Not Available
Patient 289	Genetics Available	Bulk RNAseq Available	ECM proteomics Not Available	ScRNASeq Not Available	Epigenetics Available
Patient 290	Genetics Available	Bulk RNAseq Not Available	ECM proteomics Not Available	ScRNASeq Not Available	Epigenetics Available
Patient 291	Genetics Not Available	Bulk RNAseq Not Available	ECM proteomics Not Available	ScRNASeq Not Available	Epigenetics Not Available
Patient 292	Genetics Not Available	Bulk RNAseq Not Available	ECM proteomics Not Available	ScRNASeq Not Available	Epigenetics Not Available
Patient 293	Genetics Available	Bulk RNAseq Not Available	ECM proteomics Not Available	ScRNASeq Not Available	Epigenetics Not Available
Patient 294	Genetics Not Available	Bulk RNAseq Not Available	ECM proteomics Not Available	ScRNASeq Not Available	Epigenetics Not Available
Patient 295	Genetics Not Available	Bulk RNAseq Not Available	ECM proteomics Not Available	ScRNASeq Not Available	Epigenetics Not Available
Patient 296	Genetics Not Available	Bulk RNAseq Not Available	ECM proteomics Not Available	ScRNASeq Not Available	Epigenetics Not Available
Patient 297	Genetics Available	Bulk RNAseq Not Available	ECM proteomics Not Available	ScRNASeq Not Available	Epigenetics Not Available
Patient 298	Genetics Available	Bulk RNAseq Not Available	ECM proteomics Not Available	ScRNASeq Not Available	Epigenetics Not Available
Patient 299	Genetics Available	Bulk RNAseq Available	ECM proteomics Not Available	ScRNASeq Not Available	Epigenetics Not Available
Patient 300	Genetics Available	Bulk RNAseq Not Available	ECM proteomics Not Available	ScRNASeq Not Available	Epigenetics Not Available
Patient 301	Genetics Available	Bulk RNAseq Not Available	ECM proteomics Not Available	ScRNASeq Not Available	Epigenetics Not Available
Patient 302	Genetics Available	Bulk RNAseq Not Available	ECM proteomics Not Available	ScRNASeq Not Available	Epigenetics Not Available
Patient 303	Genetics Available	Bulk RNAseq Not Available	ECM proteomics Not Available	ScRNASeq Not Available	Epigenetics Not Available
Patient 304	Genetics Available	Bulk RNAseq Available	ECM proteomics Not Available	ScRNASeq Not Available	Epigenetics Available
Patient 305	Genetics Not Available	Bulk RNAseq Available	ECM proteomics Not Available	ScRNASeq Not Available	Epigenetics Available
Patient 306	Genetics Available	Bulk RNAseq Not Available	ECM proteomics Not Available	ScRNASeq Not Available	Epigenetics Not Available
Patient 307	Genetics Not Available	Bulk RNAseq Not Available	ECM proteomics Not Available	ScRNASeq Not Available	Epigenetics Not Available
Patient 308	Genetics Available	Bulk RNAseq Available	ECM proteomics Not Available	ScRNASeq Not Available	Epigenetics Available
Patient 309	Genetics Available	Bulk RNAseq Available	ECM proteomics Not Available	ScRNASeq Not Available	Epigenetics Available
Patient 310	Genetics Available	Bulk RNAseq Available	ECM proteomics Not Available	ScRNASeq Not Available	Epigenetics Available
Patient 311	Genetics Available	Bulk RNAseq Not Available	ECM proteomics Not Available	ScRNASeq Not Available	Epigenetics Not Available
Patient 312	Genetics Available	Bulk RNAseq Not Available	ECM proteomics Not Available	ScRNASeq Not Available	Epigenetics Not Available
Patient 313	Genetics Available	Bulk RNAseq Available	ECM proteomics Not Available	ScRNASeq Not Available	Epigenetics Available
Patient 314	Genetics Not Available	Bulk RNAseq Not Available	ECM proteomics Not Available	ScRNASeq Not Available	Epigenetics Not Available
Patient 315	Genetics Available	Bulk RNAseq Available	ECM proteomics Not Available	ScRNASeq Not Available	Epigenetics Available
Patient 316	Genetics Available	Bulk RNAseq Not Available	ECM proteomics Not Available	ScRNASeq Not Available	Epigenetics Not Available
Patient 317	Genetics Not Available	Bulk RNAseq Not Available	ECM proteomics Not Available	ScRNASeq Not Available	Epigenetics Not Available
Patient 318	Genetics Available	Bulk RNAseq Not Available	ECM proteomics Not Available	ScRNASeq Not Available	Epigenetics Available
Patient 319	Genetics Not Available	Bulk RNAseq Not Available	ECM proteomics Not Available	ScRNASeq Not Available	Epigenetics Not Available
Patient 320	Genetics Not Available	Bulk RNAseq Not Available	ECM proteomics Not Available	ScRNASeq Not Available	Epigenetics Not Available
Patient 321	Genetics Not Available	Bulk RNAseq Not Available	ECM proteomics Not Available	ScRNASeq Not Available	Epigenetics Not Available
Patient 322	Genetics Available	Bulk RNAseq Not Available	ECM proteomics Not Available	ScRNASeq Not Available	Epigenetics Not Available
Patient 323	Genetics Available	Bulk RNAseq Not Available	ECM proteomics Not Available	ScRNASeq Not Available	Epigenetics Not Available
Patient 324	Genetics Available	Bulk RNAseq Available	ECM proteomics Not Available	ScRNASeq Not Available	Epigenetics Available
Patient 325	Genetics Available	Bulk RNAseq Not Available	ECM proteomics Not Available	ScRNASeq Not Available	Epigenetics Not Available
Patient 326	Genetics Available	Bulk RNAseq Not Available	ECM proteomics Not Available	ScRNASeq Not Available	Epigenetics Not Available
Patient 327	Genetics Available	Bulk RNAseq Available	ECM proteomics Not Available	ScRNASeq Not Available	Epigenetics Available
Patient 328	Genetics Available	Bulk RNAseq Available	ECM proteomics Not Available	ScRNASeq Not Available	Epigenetics Available
Patient 329	Genetics Not Available	Bulk RNAseq Not Available	ECM proteomics Not Available	ScRNASeq Not Available	Epigenetics Not Available
Patient 330	Genetics Available	Bulk RNAseq Not Available	ECM proteomics Not Available	ScRNASeq Not Available	Epigenetics Not Available
Patient 331	Genetics Available	Bulk RNAseq Available	ECM proteomics Available	ScRNASeq Not Available	Epigenetics Not Available
Patient 332	Genetics Available	Bulk RNAseq Not Available	ECM proteomics Not Available	ScRNASeq Not Available	Epigenetics Available
Patient 333	Genetics Available	Bulk RNAseq Not Available	ECM proteomics Not Available	ScRNASeq Not Available	Epigenetics Not Available
Patient 334	Genetics Not Available	Bulk RNAseq Not Available	ECM proteomics Not Available	ScRNASeq Not Available	Epigenetics Not Available
Patient 335	Genetics Available	Bulk RNAseq Not Available	ECM proteomics Not Available	ScRNASeq Not Available	Epigenetics Not Available
Patient 336	Genetics Available	Bulk RNAseq Available	ECM proteomics Not Available	ScRNASeq Not Available	Epigenetics Available
Patient 337	Genetics Not Available	Bulk RNAseq Not Available	ECM proteomics Not Available	ScRNASeq Not Available	Epigenetics Not Available
Patient 338	Genetics Available	Bulk RNAseq Available	ECM proteomics Not Available	ScRNASeq Not Available	Epigenetics Available
Patient 339	Genetics Available	Bulk RNAseq Available	ECM proteomics Not Available	ScRNASeq Not Available	Epigenetics Available
Patient 340	Genetics Available	Bulk RNAseq Not Available	ECM proteomics Not Available	ScRNASeq Not Available	Epigenetics Not Available
Patient 341	Genetics Available	Bulk RNAseq Not Available	ECM proteomics Not Available	ScRNASeq Not Available	Epigenetics Not Available
Patient 342	Genetics Available	Bulk RNAseq Not Available	ECM proteomics Not Available	ScRNASeq Not Available	Epigenetics Available
Patient 343	Genetics Available	Bulk RNAseq Not Available	ECM proteomics Not Available	ScRNASeq Not Available	Epigenetics Available
Patient 344	Genetics Available	Bulk RNAseq Available	ECM proteomics Not Available	ScRNASeq Not Available	Epigenetics Not Available
Patient 345	Genetics Available	Bulk RNAseq Not Available	ECM proteomics Not Available	ScRNASeq Not Available	Epigenetics Not Available
Patient 346	Genetics Available	Bulk RNAseq Not Available	ECM proteomics Not Available	ScRNASeq Not Available	Epigenetics Not Available
Patient 347	Genetics Available	Bulk RNAseq Not Available	ECM proteomics Not Available	ScRNASeq Not Available	Epigenetics Available
Patient 348	Genetics Available	Bulk RNAseq Not Available	ECM proteomics Not Available	ScRNASeq Not Available	Epigenetics Available
Patient 349	Genetics Available	Bulk RNAseq Not Available	ECM proteomics Not Available	ScRNASeq Not Available	Epigenetics Not Available
Patient 350	Genetics Available	Bulk RNAseq Not Available	ECM proteomics Not Available	ScRNASeq Not Available	Epigenetics Not Available
Patient 351	Genetics Available	Bulk RNAseq Available	ECM proteomics Not Available	ScRNASeq Not Available	Epigenetics Available
Patient 352	Genetics Available	Bulk RNAseq Available	ECM proteomics Not Available	ScRNASeq Not Available	Epigenetics Available
Patient 353	Genetics Available	Bulk RNAseq Not Available	ECM proteomics Not Available	ScRNASeq Not Available	Epigenetics Not Available
Patient 354	Genetics Available	Bulk RNAseq Not Available	ECM proteomics Not Available	ScRNASeq Not Available	Epigenetics Not Available
Patient 355	Genetics Available	Bulk RNAseq Not Available	ECM proteomics Not Available	ScRNASeq Not Available	Epigenetics Available
Patient 356	Genetics Available	Bulk RNAseq Available	ECM proteomics Available	ScRNASeq Not Available	Epigenetics Available
Patient 357	Genetics Available	Bulk RNAseq Not Available	ECM proteomics Not Available	ScRNASeq Not Available	Epigenetics Not Available
Patient 358	Genetics Available	Bulk RNAseq Not Available	ECM proteomics Not Available	ScRNASeq Not Available	Epigenetics Not Available
Patient 359	Genetics Available	Bulk RNAseq Not Available	ECM proteomics Not Available	ScRNASeq Not Available	Epigenetics Available
Patient 360	Genetics Available	Bulk RNAseq Available	ECM proteomics Not Available	ScRNASeq Not Available	Epigenetics Available
Patient 361	Genetics Available	Bulk RNAseq Available	ECM proteomics Not Available	ScRNASeq Not Available	Epigenetics Available
Patient 362	Genetics Not Available	Bulk RNAseq Not Available	ECM proteomics Not Available	ScRNASeq Not Available	Epigenetics Not Available
Patient 363	Genetics Available	Bulk RNAseq Not Available	ECM proteomics Not Available	ScRNASeq Not Available	Epigenetics Not Available
Patient 364	Genetics Available	Bulk RNAseq Available	ECM proteomics Not Available	ScRNASeq Not Available	Epigenetics Available
Patient 365	Genetics Available	Bulk RNAseq Not Available	ECM proteomics Not Available	ScRNASeq Not Available	Epigenetics Not Available
Patient 366	Genetics Available	Bulk RNAseq Not Available	ECM proteomics Not Available	ScRNASeq Not Available	Epigenetics Not Available
Patient 367	Genetics Not Available	Bulk RNAseq Not Available	ECM proteomics Not Available	ScRNASeq Not Available	Epigenetics Not Available
Patient 368	Genetics Available	Bulk RNAseq Not Available	ECM proteomics Not Available	ScRNASeq Not Available	Epigenetics Available
Patient 369	Genetics Available	Bulk RNAseq Not Available	ECM proteomics Not Available	ScRNASeq Not Available	Epigenetics Not Available
Patient 370	Genetics Available	Bulk RNAseq Not Available	ECM proteomics Not Available	ScRNASeq Not Available	Epigenetics Not Available
Patient 371	Genetics Available	Bulk RNAseq Not Available	ECM proteomics Not Available	ScRNASeq Not Available	Epigenetics Available
Patient 372	Genetics Available	Bulk RNAseq Not Available	ECM proteomics Not Available	ScRNASeq Not Available	Epigenetics Not Available
Patient 373	Genetics Available	Bulk RNAseq Available	ECM proteomics Not Available	ScRNASeq Not Available	Epigenetics Available
Patient 374	Genetics Available	Bulk RNAseq Not Available	ECM proteomics Not Available	ScRNASeq Not Available	Epigenetics Available
Patient 375	Genetics Available	Bulk RNAseq Not Available	ECM proteomics Not Available	ScRNASeq Not Available	Epigenetics Not Available
Patient 376	Genetics Available	Bulk RNAseq Available	ECM proteomics Not Available	ScRNASeq Not Available	Epigenetics Available
Patient 377	Genetics Available	Bulk RNAseq Available	ECM proteomics Not Available	ScRNASeq Not Available	Epigenetics Available
Patient 378	Genetics Available	Bulk RNAseq Available	ECM proteomics Not Available	ScRNASeq Not Available	Epigenetics Available
Patient 379	Genetics Available	Bulk RNAseq Not Available	ECM proteomics Not Available	ScRNASeq Not Available	Epigenetics Available
Patient 380	Genetics Not Available	Bulk RNAseq Not Available	ECM proteomics Not Available	ScRNASeq Not Available	Epigenetics Available
Patient 381	Genetics Not Available	Bulk RNAseq Not Available	ECM proteomics Not Available	ScRNASeq Not Available	Epigenetics Not Available
Patient 382	Genetics Not Available	Bulk RNAseq Not Available	ECM proteomics Not Available	ScRNASeq Not Available	Epigenetics Not Available
Patient 383	Genetics Available	Bulk RNAseq Not Available	ECM proteomics Not Available	ScRNASeq Not Available	Epigenetics Not Available
Patient 384	Genetics Available	Bulk RNAseq Not Available	ECM proteomics Not Available	ScRNASeq Not Available	Epigenetics Not Available
Patient 385	Genetics Available	Bulk RNAseq Not Available	ECM proteomics Not Available	ScRNASeq Not Available	Epigenetics Not Available
Patient 386	Genetics Available	Bulk RNAseq Available	ECM proteomics Not Available	ScRNASeq Not Available	Epigenetics Available
Patient 387	Genetics Available	Bulk RNAseq Not Available	ECM proteomics Not Available	ScRNASeq Not Available	Epigenetics Not Available
Patient 388	Genetics Available	Bulk RNAseq Available	ECM proteomics Not Available	ScRNASeq Not Available	Epigenetics Available
Patient 389	Genetics Available	Bulk RNAseq Available	ECM proteomics Available	ScRNASeq Not Available	Epigenetics Available
Patient 390	Genetics Available	Bulk RNAseq Available	ECM proteomics Not Available	ScRNASeq Not Available	Epigenetics Available
Patient 391	Genetics Available	Bulk RNAseq Available	ECM proteomics Available	ScRNASeq Not Available	Epigenetics Available
Patient 392	Genetics Available	Bulk RNAseq Available	ECM proteomics Not Available	ScRNASeq Not Available	Epigenetics Available
Patient 393	Genetics Available	Bulk RNAseq Not Available	ECM proteomics Not Available	ScRNASeq Not Available	Epigenetics Not Available
Patient 394	Genetics Available	Bulk RNAseq Not Available	ECM proteomics Not Available	ScRNASeq Not Available	Epigenetics Not Available
Patient 395	Genetics Available	Bulk RNAseq Not Available	ECM proteomics Not Available	ScRNASeq Not Available	Epigenetics Not Available
Patient 396	Genetics Available	Bulk RNAseq Available	ECM proteomics Available	ScRNASeq Not Available	Epigenetics Available
Patient 397	Genetics Available	Bulk RNAseq Available	ECM proteomics Not Available	ScRNASeq Not Available	Epigenetics Available
Patient 398	Genetics Available	Bulk RNAseq Not Available	ECM proteomics Not Available	ScRNASeq Not Available	Epigenetics Not Available
Patient 399	Genetics Available	Bulk RNAseq Not Available	ECM proteomics Not Available	ScRNASeq Not Available	Epigenetics Not Available
Patient 400	Genetics Available	Bulk RNAseq Available	ECM proteomics Not Available	ScRNASeq Not Available	Epigenetics Available
Patient 401	Genetics Available	Bulk RNAseq Available	ECM proteomics Not Available	ScRNASeq Not Available	Epigenetics Available
Patient 402	Genetics Available	Bulk RNAseq Not Available	ECM proteomics Not Available	ScRNASeq Not Available	Epigenetics Not Available
Patient 403	Genetics Not Available	Bulk RNAseq Not Available	ECM proteomics Not Available	ScRNASeq Not Available	Epigenetics Not Available
Patient 404	Genetics Available	Bulk RNAseq Available	ECM proteomics Not Available	ScRNASeq Not Available	Epigenetics Available
Patient 405	Genetics Available	Bulk RNAseq Available	ECM proteomics Not Available	ScRNASeq Not Available	Epigenetics Available
Patient 406	Genetics Available	Bulk RNAseq Not Available	ECM proteomics Not Available	ScRNASeq Not Available	Epigenetics Not Available
Patient 407	Genetics Not Available	Bulk RNAseq Not Available	ECM proteomics Not Available	ScRNASeq Not Available	Epigenetics Not Available
Patient 408	Genetics Not Available	Bulk RNAseq Not Available	ECM proteomics Not Available	ScRNASeq Not Available	Epigenetics Not Available
Patient 409	Genetics Available	Bulk RNAseq Available	ECM proteomics Available	ScRNASeq Not Available	Epigenetics Available
Patient 410	Genetics Available	Bulk RNAseq Available	ECM proteomics Not Available	ScRNASeq Not Available	Epigenetics Available
Patient 411	Genetics Not Available	Bulk RNAseq Not Available	ECM proteomics Not Available	ScRNASeq Not Available	Epigenetics Not Available
Patient 412	Genetics Available	Bulk RNAseq Not Available	ECM proteomics Not Available	ScRNASeq Not Available	Epigenetics Not Available
Patient 413	Genetics Available	Bulk RNAseq Available	ECM proteomics Not Available	ScRNASeq Not Available	Epigenetics Not Available
Patient 414	Genetics Available	Bulk RNAseq Not Available	ECM proteomics Not Available	ScRNASeq Not Available	Epigenetics Not Available
Patient 415	Genetics Available	Bulk RNAseq Available	ECM proteomics Not Available	ScRNASeq Not Available	Epigenetics Available
Patient 416	Genetics Available	Bulk RNAseq Available	ECM proteomics Not Available	ScRNASeq Not Available	Epigenetics Not Available
Patient 417	Genetics Available	Bulk RNAseq Not Available	ECM proteomics Not Available	ScRNASeq Not Available	Epigenetics Not Available
Patient 418	Genetics Available	Bulk RNAseq Available	ECM proteomics Available	ScRNASeq Not Available	Epigenetics Available
Patient 419	Genetics Available	Bulk RNAseq Not Available	ECM proteomics Not Available	ScRNASeq Not Available	Epigenetics Available
Patient 420	Genetics Available	Bulk RNAseq Available	ECM proteomics Not Available	ScRNASeq Not Available	Epigenetics Not Available
Patient 421	Genetics Available	Bulk RNAseq Available	ECM proteomics Available	ScRNASeq Not Available	Epigenetics Available
Patient 422	Genetics Available	Bulk RNAseq Not Available	ECM proteomics Not Available	ScRNASeq Not Available	Epigenetics Not Available
Patient 423	Genetics Available	Bulk RNAseq Not Available	ECM proteomics Not Available	ScRNASeq Not Available	Epigenetics Not Available
Patient 424	Genetics Available	Bulk RNAseq Available	ECM proteomics Not Available	ScRNASeq Not Available	Epigenetics Available
Patient 425	Genetics Available	Bulk RNAseq Available	ECM proteomics Not Available	ScRNASeq Not Available	Epigenetics Available
Patient 426	Genetics Available	Bulk RNAseq Not Available	ECM proteomics Not Available	ScRNASeq Not Available	Epigenetics Not Available
Patient 427	Genetics Available	Bulk RNAseq Not Available	ECM proteomics Not Available	ScRNASeq Not Available	Epigenetics Not Available
Patient 428	Genetics Available	Bulk RNAseq Available	ECM proteomics Not Available	ScRNASeq Not Available	Epigenetics Available
Patient 429	Genetics Available	Bulk RNAseq Not Available	ECM proteomics Not Available	ScRNASeq Not Available	Epigenetics Not Available
Patient 430	Genetics Available	Bulk RNAseq Not Available	ECM proteomics Not Available	ScRNASeq Not Available	Epigenetics Not Available
Patient 431	Genetics Available	Bulk RNAseq Available	ECM proteomics Available	ScRNASeq Not Available	Epigenetics Available
Patient 432	Genetics Available	Bulk RNAseq Available	ECM proteomics Available	ScRNASeq Not Available	Epigenetics Available
Patient 433	Genetics Available	Bulk RNAseq Available	ECM proteomics Not Available	ScRNASeq Not Available	Epigenetics Available
Patient 434	Genetics Not Available	Bulk RNAseq Available	ECM proteomics Not Available	ScRNASeq Not Available	Epigenetics Not Available
Patient 435	Genetics Available	Bulk RNAseq Available	ECM proteomics Not Available	ScRNASeq Not Available	Epigenetics Available
Patient 436	Genetics Available	Bulk RNAseq Available	ECM proteomics Not Available	ScRNASeq Not Available	Epigenetics Available
Patient 437	Genetics Available	Bulk RNAseq Available	ECM proteomics Not Available	ScRNASeq Not Available	Epigenetics Not Available
Patient 438	Genetics Available	Bulk RNAseq Not Available	ECM proteomics Not Available	ScRNASeq Not Available	Epigenetics Not Available
Patient 439	Genetics Available	Bulk RNAseq Not Available	ECM proteomics Not Available	ScRNASeq Not Available	Epigenetics Not Available
Patient 440	Genetics Available	Bulk RNAseq Not Available	ECM proteomics Not Available	ScRNASeq Not Available	Epigenetics Available
Patient 441	Genetics Not Available	Bulk RNAseq Not Available	ECM proteomics Not Available	ScRNASeq Not Available	Epigenetics Not Available
Patient 442	Genetics Available	Bulk RNAseq Available	ECM proteomics Not Available	ScRNASeq Not Available	Epigenetics Available
Patient 443	Genetics Available	Bulk RNAseq Available	ECM proteomics Not Available	ScRNASeq Not Available	Epigenetics Available
Patient 444	Genetics Available	Bulk RNAseq Not Available	ECM proteomics Not Available	ScRNASeq Not Available	Epigenetics Not Available
Patient 445	Genetics Available	Bulk RNAseq Available	ECM proteomics Not Available	ScRNASeq Not Available	Epigenetics Available
Patient 446	Genetics Not Available	Bulk RNAseq Not Available	ECM proteomics Not Available	ScRNASeq Not Available	Epigenetics Not Available
Patient 447	Genetics Available	Bulk RNAseq Available	ECM proteomics Not Available	ScRNASeq Not Available	Epigenetics Available
Patient 448	Genetics Available	Bulk RNAseq Not Available	ECM proteomics Not Available	ScRNASeq Not Available	Epigenetics Not Available
Patient 449	Genetics Available	Bulk RNAseq Not Available	ECM proteomics Not Available	ScRNASeq Not Available	Epigenetics Not Available
Patient 450	Genetics Available	Bulk RNAseq Not Available	ECM proteomics Not Available	ScRNASeq Not Available	Epigenetics Not Available
Patient 451	Genetics Available	Bulk RNAseq Available	ECM proteomics Not Available	ScRNASeq Not Available	Epigenetics Available
Patient 452	Genetics Available	Bulk RNAseq Not Available	ECM proteomics Not Available	ScRNASeq Not Available	Epigenetics Not Available
Patient 453	Genetics Available	Bulk RNAseq Not Available	ECM proteomics Not Available	ScRNASeq Not Available	Epigenetics Not Available
Patient 454	Genetics Available	Bulk RNAseq Available	ECM proteomics Not Available	ScRNASeq Not Available	Epigenetics Available
Patient 455	Genetics Available	Bulk RNAseq Available	ECM proteomics Available	ScRNASeq Not Available	Epigenetics Available
Patient 456	Genetics Available	Bulk RNAseq Available	ECM proteomics Not Available	ScRNASeq Not Available	Epigenetics Available
Patient 457	Genetics Available	Bulk RNAseq Available	ECM proteomics Available	ScRNASeq Not Available	Epigenetics Not Available
Patient 458	Genetics Available	Bulk RNAseq Available	ECM proteomics Available	ScRNASeq Not Available	Epigenetics Not Available
Patient 459	Genetics Available	Bulk RNAseq Available	ECM proteomics Not Available	ScRNASeq Not Available	Epigenetics Available
Patient 460	Genetics Available	Bulk RNAseq Not Available	ECM proteomics Not Available	ScRNASeq Not Available	Epigenetics Not Available
Patient 461	Genetics Available	Bulk RNAseq Not Available	ECM proteomics Not Available	ScRNASeq Not Available	Epigenetics Not Available
Patient 462	Genetics Available	Bulk RNAseq Not Available	ECM proteomics Not Available	ScRNASeq Not Available	Epigenetics Not Available
Patient 463	Genetics Available	Bulk RNAseq Available	ECM proteomics Not Available	ScRNASeq Not Available	Epigenetics Available
Patient 464	Genetics Available	Bulk RNAseq Not Available	ECM proteomics Not Available	ScRNASeq Not Available	Epigenetics Not Available
Patient 465	Genetics Available	Bulk RNAseq Available	ECM proteomics Not Available	ScRNASeq Not Available	Epigenetics Available
Patient 466	Genetics Available	Bulk RNAseq Available	ECM proteomics Not Available	ScRNASeq Not Available	Epigenetics Available
Patient 467	Genetics Available	Bulk RNAseq Available	ECM proteomics Available	ScRNASeq Not Available	Epigenetics Not Available
Patient 468	Genetics Available	Bulk RNAseq Not Available	ECM proteomics Not Available	ScRNASeq Not Available	Epigenetics Not Available
Patient 469	Genetics Available	Bulk RNAseq Not Available	ECM proteomics Not Available	ScRNASeq Not Available	Epigenetics Available
Patient 470	Genetics Available	Bulk RNAseq Available	ECM proteomics Not Available	ScRNASeq Not Available	Epigenetics Available
Patient 471	Genetics Available	Bulk RNAseq Available	ECM proteomics Not Available	ScRNASeq Not Available	Epigenetics Available
Patient 472	Genetics Available	Bulk RNAseq Available	ECM proteomics Not Available	ScRNASeq Not Available	Epigenetics Available
Patient 473	Genetics Available	Bulk RNAseq Not Available	ECM proteomics Not Available	ScRNASeq Not Available	Epigenetics Not Available
Patient 474	Genetics Available	Bulk RNAseq Available	ECM proteomics Not Available	ScRNASeq Not Available	Epigenetics Available
Patient 475	Genetics Available	Bulk RNAseq Available	ECM proteomics Not Available	ScRNASeq Not Available	Epigenetics Available
Patient 476	Genetics Available	Bulk RNAseq Not Available	ECM proteomics Not Available	ScRNASeq Not Available	Epigenetics Not Available
Patient 477	Genetics Available	Bulk RNAseq Not Available	ECM proteomics Not Available	ScRNASeq Not Available	Epigenetics Not Available
Patient 478	Genetics Available	Bulk RNAseq Not Available	ECM proteomics Not Available	ScRNASeq Not Available	Epigenetics Not Available
Patient 479	Genetics Available	Bulk RNAseq Not Available	ECM proteomics Not Available	ScRNASeq Not Available	Epigenetics Not Available
Patient 480	Genetics Available	Bulk RNAseq Not Available	ECM proteomics Not Available	ScRNASeq Not Available	Epigenetics Not Available
Patient 481	Genetics Available	Bulk RNAseq Not Available	ECM proteomics Not Available	ScRNASeq Not Available	Epigenetics Not Available
Patient 482	Genetics Available	Bulk RNAseq Available	ECM proteomics Not Available	ScRNASeq Not Available	Epigenetics Available
Patient 483	Genetics Available	Bulk RNAseq Not Available	ECM proteomics Not Available	ScRNASeq Not Available	Epigenetics Not Available
Patient 484	Genetics Not Available	Bulk RNAseq Not Available	ECM proteomics Not Available	ScRNASeq Not Available	Epigenetics Not Available
Patient 485	Genetics Available	Bulk RNAseq Not Available	ECM proteomics Not Available	ScRNASeq Not Available	Epigenetics Available
Patient 486	Genetics Available	Bulk RNAseq Not Available	ECM proteomics Not Available	ScRNASeq Not Available	Epigenetics Not Available
Patient 487	Genetics Available	Bulk RNAseq Not Available	ECM proteomics Not Available	ScRNASeq Not Available	Epigenetics Not Available
Patient 488	Genetics Available	Bulk RNAseq Not Available	ECM proteomics Not Available	ScRNASeq Not Available	Epigenetics Not Available
Patient 489	Genetics Available	Bulk RNAseq Not Available	ECM proteomics Not Available	ScRNASeq Not Available	Epigenetics Not Available
Patient 490	Genetics Available	Bulk RNAseq Available	ECM proteomics Not Available	ScRNASeq Not Available	Epigenetics Not Available
Patient 491	Genetics Not Available	Bulk RNAseq Not Available	ECM proteomics Not Available	ScRNASeq Not Available	Epigenetics Not Available
Patient 492	Genetics Available	Bulk RNAseq Not Available	ECM proteomics Not Available	ScRNASeq Not Available	Epigenetics Not Available
Patient 493	Genetics Not Available	Bulk RNAseq Available	ECM proteomics Available	ScRNASeq Not Available	Epigenetics Available
Patient 494	Genetics Not Available	Bulk RNAseq Not Available	ECM proteomics Not Available	ScRNASeq Not Available	Epigenetics Not Available
Patient 495	Genetics Not Available	Bulk RNAseq Not Available	ECM proteomics Not Available	ScRNASeq Not Available	Epigenetics Not Available
Patient 496	Genetics Available	Bulk RNAseq Available	ECM proteomics Not Available	ScRNASeq Not Available	Epigenetics Available
Patient 497	Genetics Available	Bulk RNAseq Available	ECM proteomics Not Available	ScRNASeq Not Available	Epigenetics Available
Patient 498	Genetics Available	Bulk RNAseq Not Available	ECM proteomics Not Available	ScRNASeq Not Available	Epigenetics Not Available
Patient 499	Genetics Available	Bulk RNAseq Available	ECM proteomics Not Available	ScRNASeq Not Available	Epigenetics Not Available
Patient 500	Genetics Available	Bulk RNAseq Not Available	ECM proteomics Not Available	ScRNASeq Not Available	Epigenetics Not Available
Patient 501	Genetics Available	Bulk RNAseq Available	ECM proteomics Not Available	ScRNASeq Not Available	Epigenetics Not Available
Patient 502	Genetics Available	Bulk RNAseq Available	ECM proteomics Not Available	ScRNASeq Not Available	Epigenetics Available
Patient 503	Genetics Available	Bulk RNAseq Available	ECM proteomics Not Available	ScRNASeq Not Available	Epigenetics Available
Patient 504	Genetics Not Available	Bulk RNAseq Not Available	ECM proteomics Not Available	ScRNASeq Not Available	Epigenetics Not Available
Patient 505	Genetics Available	Bulk RNAseq Not Available	ECM proteomics Not Available	ScRNASeq Not Available	Epigenetics Available
Patient 506	Genetics Available	Bulk RNAseq Available	ECM proteomics Not Available	ScRNASeq Not Available	Epigenetics Available
Patient 507	Genetics Available	Bulk RNAseq Available	ECM proteomics Available	ScRNASeq Not Available	Epigenetics Available
Patient 508	Genetics Available	Bulk RNAseq Available	ECM proteomics Available	ScRNASeq Not Available	Epigenetics Available
Patient 509	Genetics Available	Bulk RNAseq Not Available	ECM proteomics Not Available	ScRNASeq Not Available	Epigenetics Available
Patient 510	Genetics Available	Bulk RNAseq Not Available	ECM proteomics Not Available	ScRNASeq Not Available	Epigenetics Not Available
Patient 511	Genetics Available	Bulk RNAseq Available	ECM proteomics Not Available	ScRNASeq Not Available	Epigenetics Available
Patient 512	Genetics Available	Bulk RNAseq Not Available	ECM proteomics Not Available	ScRNASeq Not Available	Epigenetics Not Available
Patient 513	Genetics Not Available	Bulk RNAseq Not Available	ECM proteomics Not Available	ScRNASeq Not Available	Epigenetics Not Available
Patient 514	Genetics Available	Bulk RNAseq Available	ECM proteomics Not Available	ScRNASeq Not Available	Epigenetics Available
Patient 515	Genetics Available	Bulk RNAseq Available	ECM proteomics Not Available	ScRNASeq Not Available	Epigenetics Available
Patient 516	Genetics Available	Bulk RNAseq Not Available	ECM proteomics Not Available	ScRNASeq Not Available	Epigenetics Not Available
Patient 517	Genetics Available	Bulk RNAseq Not Available	ECM proteomics Not Available	ScRNASeq Not Available	Epigenetics Not Available
Patient 518	Genetics Available	Bulk RNAseq Available	ECM proteomics Not Available	ScRNASeq Not Available	Epigenetics Available
Patient 519	Genetics Available	Bulk RNAseq Not Available	ECM proteomics Not Available	ScRNASeq Not Available	Epigenetics Not Available
Patient 520	Genetics Available	Bulk RNAseq Not Available	ECM proteomics Not Available	ScRNASeq Not Available	Epigenetics Available
Patient 521	Genetics Available	Bulk RNAseq Available	ECM proteomics Not Available	ScRNASeq Not Available	Epigenetics Available
Patient 522	Genetics Available	Bulk RNAseq Not Available	ECM proteomics Not Available	ScRNASeq Not Available	Epigenetics Not Available
Patient 523	Genetics Available	Bulk RNAseq Available	ECM proteomics Available	ScRNASeq Not Available	Epigenetics Available
Patient 524	Genetics Available	Bulk RNAseq Available	ECM proteomics Not Available	ScRNASeq Not Available	Epigenetics Available
Patient 525	Genetics Available	Bulk RNAseq Available	ECM proteomics Available	ScRNASeq Not Available	Epigenetics Available
Patient 526	Genetics Available	Bulk RNAseq Not Available	ECM proteomics Not Available	ScRNASeq Not Available	Epigenetics Not Available
Patient 527	Genetics Available	Bulk RNAseq Available	ECM proteomics Not Available	ScRNASeq Not Available	Epigenetics Not Available
Patient 528	Genetics Available	Bulk RNAseq Available	ECM proteomics Available	ScRNASeq Not Available	Epigenetics Available
Patient 529	Genetics Available	Bulk RNAseq Not Available	ECM proteomics Not Available	ScRNASeq Not Available	Epigenetics Not Available
Patient 530	Genetics Available	Bulk RNAseq Available	ECM proteomics Available	ScRNASeq Not Available	Epigenetics Available
Patient 531	Genetics Available	Bulk RNAseq Not Available	ECM proteomics Not Available	ScRNASeq Not Available	Epigenetics Not Available
Patient 532	Genetics Available	Bulk RNAseq Available	ECM proteomics Not Available	ScRNASeq Not Available	Epigenetics Not Available
Patient 533	Genetics Available	Bulk RNAseq Available	ECM proteomics Not Available	ScRNASeq Not Available	Epigenetics Available
Patient 534	Genetics Available	Bulk RNAseq Available	ECM proteomics Available	ScRNASeq Not Available	Epigenetics Available
Patient 535	Genetics Available	Bulk RNAseq Available	ECM proteomics Not Available	ScRNASeq Not Available	Epigenetics Available
Patient 536	Genetics Available	Bulk RNAseq Not Available	ECM proteomics Not Available	ScRNASeq Not Available	Epigenetics Available
Patient 537	Genetics Available	Bulk RNAseq Available	ECM proteomics Not Available	ScRNASeq Not Available	Epigenetics Not Available
Patient 538	Genetics Available	Bulk RNAseq Not Available	ECM proteomics Not Available	ScRNASeq Not Available	Epigenetics Not Available
Patient 539	Genetics Available	Bulk RNAseq Available	ECM proteomics Available	ScRNASeq Not Available	Epigenetics Available
Patient 540	Genetics Available	Bulk RNAseq Available	ECM proteomics Available	ScRNASeq Not Available	Epigenetics Available
Patient 541	Genetics Available	Bulk RNAseq Available	ECM proteomics Not Available	ScRNASeq Not Available	Epigenetics Available
Patient 542	Genetics Available	Bulk RNAseq Not Available	ECM proteomics Not Available	ScRNASeq Not Available	Epigenetics Not Available
Patient 543	Genetics Available	Bulk RNAseq Available	ECM proteomics Available	ScRNASeq Not Available	Epigenetics Available
Patient 544	Genetics Available	Bulk RNAseq Not Available	ECM proteomics Not Available	ScRNASeq Not Available	Epigenetics Not Available
Patient 545	Genetics Available	Bulk RNAseq Not Available	ECM proteomics Not Available	ScRNASeq Not Available	Epigenetics Not Available
Patient 546	Genetics Available	Bulk RNAseq Available	ECM proteomics Available	ScRNASeq Not Available	Epigenetics Available
Patient 547	Genetics Available	Bulk RNAseq Not Available	ECM proteomics Not Available	ScRNASeq Not Available	Epigenetics Available
Patient 548	Genetics Not Available	Bulk RNAseq Available	ECM proteomics Not Available	ScRNASeq Not Available	Epigenetics Not Available
Patient 549	Genetics Available	Bulk RNAseq Available	ECM proteomics Not Available	ScRNASeq Not Available	Epigenetics Not Available
Patient 550	Genetics Available	Bulk RNAseq Available	ECM proteomics Not Available	ScRNASeq Not Available	Epigenetics Not Available
Patient 551	Genetics Not Available	Bulk RNAseq Not Available	ECM proteomics Not Available	ScRNASeq Not Available	Epigenetics Not Available
Patient 552	Genetics Available	Bulk RNAseq Available	ECM proteomics Available	ScRNASeq Not Available	Epigenetics Available
Patient 553	Genetics Available	Bulk RNAseq Not Available	ECM proteomics Not Available	ScRNASeq Not Available	Epigenetics Not Available
Patient 554	Genetics Available	Bulk RNAseq Not Available	ECM proteomics Not Available	ScRNASeq Not Available	Epigenetics Available
Patient 555	Genetics Available	Bulk RNAseq Available	ECM proteomics Available	ScRNASeq Not Available	Epigenetics Available
Patient 556	Genetics Available	Bulk RNAseq Available	ECM proteomics Not Available	ScRNASeq Not Available	Epigenetics Available
Patient 557	Genetics Available	Bulk RNAseq Not Available	ECM proteomics Not Available	ScRNASeq Not Available	Epigenetics Not Available
Patient 558	Genetics Available	Bulk RNAseq Not Available	ECM proteomics Not Available	ScRNASeq Not Available	Epigenetics Not Available
Patient 559	Genetics Available	Bulk RNAseq Not Available	ECM proteomics Not Available	ScRNASeq Not Available	Epigenetics Not Available
Patient 560	Genetics Available	Bulk RNAseq Available	ECM proteomics Not Available	ScRNASeq Not Available	Epigenetics Not Available
Patient 561	Genetics Available	Bulk RNAseq Not Available	ECM proteomics Not Available	ScRNASeq Not Available	Epigenetics Not Available
Patient 562	Genetics Available	Bulk RNAseq Not Available	ECM proteomics Not Available	ScRNASeq Not Available	Epigenetics Available
Patient 563	Genetics Available	Bulk RNAseq Available	ECM proteomics Not Available	ScRNASeq Not Available	Epigenetics Available
Patient 564	Genetics Available	Bulk RNAseq Not Available	ECM proteomics Not Available	ScRNASeq Not Available	Epigenetics Not Available
Patient 565	Genetics Available	Bulk RNAseq Not Available	ECM proteomics Not Available	ScRNASeq Not Available	Epigenetics Not Available
Patient 566	Genetics Available	Bulk RNAseq Not Available	ECM proteomics Not Available	ScRNASeq Not Available	Epigenetics Not Available
Patient 567	Genetics Available	Bulk RNAseq Not Available	ECM proteomics Not Available	ScRNASeq Not Available	Epigenetics Not Available
Patient 568	Genetics Available	Bulk RNAseq Available	ECM proteomics Available	ScRNASeq Not Available	Epigenetics Available
Patient 569	Genetics Available	Bulk RNAseq Available	ECM proteomics Not Available	ScRNASeq Not Available	Epigenetics Available
Patient 570	Genetics Available	Bulk RNAseq Available	ECM proteomics Not Available	ScRNASeq Not Available	Epigenetics Not Available
Patient 571	Genetics Available	Bulk RNAseq Available	ECM proteomics Not Available	ScRNASeq Not Available	Epigenetics Available
Patient 572	Genetics Available	Bulk RNAseq Not Available	ECM proteomics Not Available	ScRNASeq Not Available	Epigenetics Available
Patient 573	Genetics Available	Bulk RNAseq Not Available	ECM proteomics Not Available	ScRNASeq Not Available	Epigenetics Not Available
Patient 574	Genetics Available	Bulk RNAseq Not Available	ECM proteomics Not Available	ScRNASeq Not Available	Epigenetics Not Available
Patient 575	Genetics Not Available	Bulk RNAseq Not Available	ECM proteomics Not Available	ScRNASeq Not Available	Epigenetics Not Available
Patient 576	Genetics Not Available	Bulk RNAseq Not Available	ECM proteomics Not Available	ScRNASeq Not Available	Epigenetics Not Available
Patient 577	Genetics Available	Bulk RNAseq Not Available	ECM proteomics Not Available	ScRNASeq Not Available	Epigenetics Not Available
Patient 578	Genetics Available	Bulk RNAseq Not Available	ECM proteomics Not Available	ScRNASeq Not Available	Epigenetics Not Available
Patient 579	Genetics Available	Bulk RNAseq Not Available	ECM proteomics Not Available	ScRNASeq Not Available	Epigenetics Not Available
Patient 580	Genetics Available	Bulk RNAseq Not Available	ECM proteomics Not Available	ScRNASeq Not Available	Epigenetics Not Available
Patient 581	Genetics Available	Bulk RNAseq Not Available	ECM proteomics Not Available	ScRNASeq Not Available	Epigenetics Not Available
Patient 582	Genetics Available	Bulk RNAseq Not Available	ECM proteomics Not Available	ScRNASeq Not Available	Epigenetics Not Available
Patient 583	Genetics Available	Bulk RNAseq Available	ECM proteomics Not Available	ScRNASeq Not Available	Epigenetics Not Available
Patient 584	Genetics Available	Bulk RNAseq Available	ECM proteomics Not Available	ScRNASeq Not Available	Epigenetics Available
Patient 585	Genetics Available	Bulk RNAseq Not Available	ECM proteomics Not Available	ScRNASeq Not Available	Epigenetics Not Available
Patient 586	Genetics Available	Bulk RNAseq Available	ECM proteomics Not Available	ScRNASeq Not Available	Epigenetics Available
Patient 587	Genetics Available	Bulk RNAseq Not Available	ECM proteomics Not Available	ScRNASeq Not Available	Epigenetics Not Available
Patient 588	Genetics Available	Bulk RNAseq Not Available	ECM proteomics Not Available	ScRNASeq Not Available	Epigenetics Not Available
Patient 589	Genetics Available	Bulk RNAseq Not Available	ECM proteomics Not Available	ScRNASeq Not Available	Epigenetics Not Available
Patient 590	Genetics Available	Bulk RNAseq Not Available	ECM proteomics Not Available	ScRNASeq Not Available	Epigenetics Available
Patient 591	Genetics Available	Bulk RNAseq Not Available	ECM proteomics Not Available	ScRNASeq Not Available	Epigenetics Not Available
Patient 592	Genetics Available	Bulk RNAseq Not Available	ECM proteomics Not Available	ScRNASeq Not Available	Epigenetics Not Available
Patient 593	Genetics Available	Bulk RNAseq Available	ECM proteomics Available	ScRNASeq Not Available	Epigenetics Not Available
Patient 594	Genetics Available	Bulk RNAseq Available	ECM proteomics Available	ScRNASeq Not Available	Epigenetics Not Available
Patient 595	Genetics Available	Bulk RNAseq Not Available	ECM proteomics Not Available	ScRNASeq Not Available	Epigenetics Not Available
Patient 596	Genetics Not Available	Bulk RNAseq Not Available	ECM proteomics Not Available	ScRNASeq Not Available	Epigenetics Not Available
Patient 597	Genetics Available	Bulk RNAseq Not Available	ECM proteomics Not Available	ScRNASeq Not Available	Epigenetics Not Available
Patient 598	Genetics Not Available	Bulk RNAseq Available	ECM proteomics Not Available	ScRNASeq Not Available	Epigenetics Available
Patient 599	Genetics Available	Bulk RNAseq Not Available	ECM proteomics Not Available	ScRNASeq Not Available	Epigenetics Not Available
Patient 600	Genetics Available	Bulk RNAseq Not Available	ECM proteomics Not Available	ScRNASeq Not Available	Epigenetics Not Available
Patient 601	Genetics Available	Bulk RNAseq Available	ECM proteomics Not Available	ScRNASeq Not Available	Epigenetics Not Available
Patient 602	Genetics Available	Bulk RNAseq Not Available	ECM proteomics Not Available	ScRNASeq Not Available	Epigenetics Not Available
Patient 603	Genetics Available	Bulk RNAseq Not Available	ECM proteomics Not Available	ScRNASeq Not Available	Epigenetics Available
Patient 604	Genetics Available	Bulk RNAseq Available	ECM proteomics Not Available	ScRNASeq Not Available	Epigenetics Available
Patient 605	Genetics Not Available	Bulk RNAseq Not Available	ECM proteomics Not Available	ScRNASeq Not Available	Epigenetics Not Available
Patient 606	Genetics Available	Bulk RNAseq Not Available	ECM proteomics Not Available	ScRNASeq Not Available	Epigenetics Not Available
Patient 607	Genetics Available	Bulk RNAseq Not Available	ECM proteomics Not Available	ScRNASeq Not Available	Epigenetics Not Available
Patient 608	Genetics Available	Bulk RNAseq Not Available	ECM proteomics Not Available	ScRNASeq Not Available	Epigenetics Not Available
Patient 609	Genetics Available	Bulk RNAseq Available	ECM proteomics Not Available	ScRNASeq Not Available	Epigenetics Not Available
Patient 610	Genetics Available	Bulk RNAseq Not Available	ECM proteomics Not Available	ScRNASeq Not Available	Epigenetics Not Available
Patient 611	Genetics Available	Bulk RNAseq Not Available	ECM proteomics Not Available	ScRNASeq Not Available	Epigenetics Not Available
Patient 612	Genetics Available	Bulk RNAseq Not Available	ECM proteomics Not Available	ScRNASeq Not Available	Epigenetics Not Available
Patient 613	Genetics Not Available	Bulk RNAseq Not Available	ECM proteomics Not Available	ScRNASeq Not Available	Epigenetics Not Available
Patient 614	Genetics Not Available	Bulk RNAseq Not Available	ECM proteomics Not Available	ScRNASeq Not Available	Epigenetics Not Available
Patient 615	Genetics Not Available	Bulk RNAseq Not Available	ECM proteomics Not Available	ScRNASeq Not Available	Epigenetics Not Available
Patient 616	Genetics Not Available	Bulk RNAseq Not Available	ECM proteomics Not Available	ScRNASeq Not Available	Epigenetics Not Available
Patient 617	Genetics Available	Bulk RNAseq Not Available	ECM proteomics Not Available	ScRNASeq Not Available	Epigenetics Not Available
Patient 618	Genetics Available	Bulk RNAseq Not Available	ECM proteomics Not Available	ScRNASeq Not Available	Epigenetics Available
Patient 619	Genetics Available	Bulk RNAseq Available	ECM proteomics Not Available	ScRNASeq Not Available	Epigenetics Available
Patient 620	Genetics Available	Bulk RNAseq Available	ECM proteomics Available	ScRNASeq Not Available	Epigenetics Available
Patient 621	Genetics Available	Bulk RNAseq Not Available	ECM proteomics Not Available	ScRNASeq Not Available	Epigenetics Not Available
Patient 622	Genetics Available	Bulk RNAseq Not Available	ECM proteomics Not Available	ScRNASeq Not Available	Epigenetics Not Available
Patient 623	Genetics Not Available	Bulk RNAseq Not Available	ECM proteomics Not Available	ScRNASeq Not Available	Epigenetics Not Available
Patient 624	Genetics Available	Bulk RNAseq Available	ECM proteomics Available	ScRNASeq Not Available	Epigenetics Not Available
Patient 625	Genetics Available	Bulk RNAseq Available	ECM proteomics Available	ScRNASeq Not Available	Epigenetics Not Available
Patient 626	Genetics Available	Bulk RNAseq Not Available	ECM proteomics Not Available	ScRNASeq Not Available	Epigenetics Not Available
Patient 627	Genetics Available	Bulk RNAseq Not Available	ECM proteomics Not Available	ScRNASeq Not Available	Epigenetics Available
Patient 628	Genetics Available	Bulk RNAseq Not Available	ECM proteomics Not Available	ScRNASeq Not Available	Epigenetics Not Available
Patient 629	Genetics Available	Bulk RNAseq Not Available	ECM proteomics Not Available	ScRNASeq Not Available	Epigenetics Not Available
Patient 630	Genetics Available	Bulk RNAseq Not Available	ECM proteomics Not Available	ScRNASeq Not Available	Epigenetics Not Available
Patient 631	Genetics Available	Bulk RNAseq Not Available	ECM proteomics Not Available	ScRNASeq Not Available	Epigenetics Available
Patient 632	Genetics Available	Bulk RNAseq Available	ECM proteomics Not Available	ScRNASeq Not Available	Epigenetics Available
Patient 633	Genetics Available	Bulk RNAseq Available	ECM proteomics Not Available	ScRNASeq Not Available	Epigenetics Available
Patient 634	Genetics Available	Bulk RNAseq Available	ECM proteomics Available	ScRNASeq Not Available	Epigenetics Available
Patient 635	Genetics Available	Bulk RNAseq Not Available	ECM proteomics Not Available	ScRNASeq Not Available	Epigenetics Not Available
Patient 636	Genetics Available	Bulk RNAseq Not Available	ECM proteomics Not Available	ScRNASeq Not Available	Epigenetics Not Available
Patient 637	Genetics Available	Bulk RNAseq Available	ECM proteomics Not Available	ScRNASeq Not Available	Epigenetics Available
Patient 638	Genetics Not Available	Bulk RNAseq Not Available	ECM proteomics Not Available	ScRNASeq Not Available	Epigenetics Not Available
Patient 639	Genetics Not Available	Bulk RNAseq Not Available	ECM proteomics Not Available	ScRNASeq Not Available	Epigenetics Not Available
Patient 640	Genetics Available	Bulk RNAseq Not Available	ECM proteomics Not Available	ScRNASeq Not Available	Epigenetics Available
Patient 641	Genetics Available	Bulk RNAseq Available	ECM proteomics Not Available	ScRNASeq Not Available	Epigenetics Available
Patient 642	Genetics Available	Bulk RNAseq Not Available	ECM proteomics Not Available	ScRNASeq Not Available	Epigenetics Not Available
Patient 643	Genetics Available	Bulk RNAseq Not Available	ECM proteomics Not Available	ScRNASeq Not Available	Epigenetics Available
Patient 644	Genetics Available	Bulk RNAseq Not Available	ECM proteomics Not Available	ScRNASeq Not Available	Epigenetics Not Available
Patient 645	Genetics Not Available	Bulk RNAseq Not Available	ECM proteomics Not Available	ScRNASeq Not Available	Epigenetics Not Available
Patient 646	Genetics Not Available	Bulk RNAseq Not Available	ECM proteomics Not Available	ScRNASeq Not Available	Epigenetics Not Available
Patient 647	Genetics Available	Bulk RNAseq Not Available	ECM proteomics Not Available	ScRNASeq Not Available	Epigenetics Not Available
Patient 648	Genetics Available	Bulk RNAseq Not Available	ECM proteomics Not Available	ScRNASeq Not Available	Epigenetics Not Available
Patient 649	Genetics Available	Bulk RNAseq Available	ECM proteomics Not Available	ScRNASeq Not Available	Epigenetics Available
Patient 650	Genetics Available	Bulk RNAseq Available	ECM proteomics Not Available	ScRNASeq Not Available	Epigenetics Available
Patient 651	Genetics Available	Bulk RNAseq Not Available	ECM proteomics Not Available	ScRNASeq Not Available	Epigenetics Available
Patient 652	Genetics Available	Bulk RNAseq Not Available	ECM proteomics Not Available	ScRNASeq Not Available	Epigenetics Not Available
Patient 653	Genetics Available	Bulk RNAseq Not Available	ECM proteomics Not Available	ScRNASeq Not Available	Epigenetics Not Available
Patient 654	Genetics Available	Bulk RNAseq Not Available	ECM proteomics Not Available	ScRNASeq Not Available	Epigenetics Not Available
Patient 655	Genetics Available	Bulk RNAseq Not Available	ECM proteomics Not Available	ScRNASeq Not Available	Epigenetics Not Available
Patient 656	Genetics Available	Bulk RNAseq Not Available	ECM proteomics Not Available	ScRNASeq Not Available	Epigenetics Not Available
Patient 657	Genetics Available	Bulk RNAseq Not Available	ECM proteomics Not Available	ScRNASeq Not Available	Epigenetics Not Available
Patient 658	Genetics Available	Bulk RNAseq Available	ECM proteomics Not Available	ScRNASeq Not Available	Epigenetics Available
Patient 659	Genetics Not Available	Bulk RNAseq Not Available	ECM proteomics Not Available	ScRNASeq Not Available	Epigenetics Not Available
Patient 660	Genetics Not Available	Bulk RNAseq Not Available	ECM proteomics Not Available	ScRNASeq Not Available	Epigenetics Not Available
Patient 661	Genetics Available	Bulk RNAseq Not Available	ECM proteomics Not Available	ScRNASeq Not Available	Epigenetics Not Available
Patient 662	Genetics Available	Bulk RNAseq Not Available	ECM proteomics Not Available	ScRNASeq Not Available	Epigenetics Not Available
Patient 663	Genetics Available	Bulk RNAseq Available	ECM proteomics Not Available	ScRNASeq Not Available	Epigenetics Available
Patient 664	Genetics Available	Bulk RNAseq Not Available	ECM proteomics Not Available	ScRNASeq Not Available	Epigenetics Not Available
Patient 665	Genetics Available	Bulk RNAseq Available	ECM proteomics Not Available	ScRNASeq Not Available	Epigenetics Not Available
Patient 666	Genetics Available	Bulk RNAseq Available	ECM proteomics Not Available	ScRNASeq Not Available	Epigenetics Available
Patient 667	Genetics Available	Bulk RNAseq Available	ECM proteomics Available	ScRNASeq Not Available	Epigenetics Available
Patient 668	Genetics Available	Bulk RNAseq Not Available	ECM proteomics Not Available	ScRNASeq Not Available	Epigenetics Not Available
Patient 669	Genetics Available	Bulk RNAseq Not Available	ECM proteomics Not Available	ScRNASeq Not Available	Epigenetics Not Available
Patient 670	Genetics Available	Bulk RNAseq Available	ECM proteomics Not Available	ScRNASeq Not Available	Epigenetics Not Available
Patient 671	Genetics Not Available	Bulk RNAseq Not Available	ECM proteomics Not Available	ScRNASeq Not Available	Epigenetics Not Available
Patient 672	Genetics Available	Bulk RNAseq Not Available	ECM proteomics Not Available	ScRNASeq Not Available	Epigenetics Not Available
Patient 673	Genetics Available	Bulk RNAseq Not Available	ECM proteomics Not Available	ScRNASeq Not Available	Epigenetics Not Available
Patient 674	Genetics Available	Bulk RNAseq Not Available	ECM proteomics Not Available	ScRNASeq Not Available	Epigenetics Not Available
Patient 675	Genetics Available	Bulk RNAseq Available	ECM proteomics Available	ScRNASeq Not Available	Epigenetics Available
Patient 676	Genetics Available	Bulk RNAseq Available	ECM proteomics Available	ScRNASeq Not Available	Epigenetics Not Available
Patient 677	Genetics Available	Bulk RNAseq Available	ECM proteomics Available	ScRNASeq Not Available	Epigenetics Not Available
Patient 678	Genetics Not Available	Bulk RNAseq Not Available	ECM proteomics Not Available	ScRNASeq Not Available	Epigenetics Not Available
Patient 679	Genetics Available	Bulk RNAseq Not Available	ECM proteomics Not Available	ScRNASeq Not Available	Epigenetics Not Available
Patient 680	Genetics Available	Bulk RNAseq Not Available	ECM proteomics Not Available	ScRNASeq Not Available	Epigenetics Not Available
Patient 681	Genetics Available	Bulk RNAseq Available	ECM proteomics Not Available	ScRNASeq Not Available	Epigenetics Not Available
Patient 682	Genetics Available	Bulk RNAseq Available	ECM proteomics Not Available	ScRNASeq Not Available	Epigenetics Available
Patient 683	Genetics Available	Bulk RNAseq Not Available	ECM proteomics Not Available	ScRNASeq Not Available	Epigenetics Not Available
Patient 684	Genetics Not Available	Bulk RNAseq Not Available	ECM proteomics Not Available	ScRNASeq Not Available	Epigenetics Not Available
Patient 685	Genetics Available	Bulk RNAseq Not Available	ECM proteomics Not Available	ScRNASeq Not Available	Epigenetics Not Available
Patient 686	Genetics Available	Bulk RNAseq Not Available	ECM proteomics Not Available	ScRNASeq Not Available	Epigenetics Not Available
Patient 687	Genetics Available	Bulk RNAseq Available	ECM proteomics Available	ScRNASeq Not Available	Epigenetics Available
Patient 688	Genetics Available	Bulk RNAseq Available	ECM proteomics Not Available	ScRNASeq Not Available	Epigenetics Available
Patient 689	Genetics Available	Bulk RNAseq Not Available	ECM proteomics Not Available	ScRNASeq Not Available	Epigenetics Not Available
Patient 690	Genetics Available	Bulk RNAseq Available	ECM proteomics Not Available	ScRNASeq Not Available	Epigenetics Not Available
Patient 691	Genetics Available	Bulk RNAseq Not Available	ECM proteomics Not Available	ScRNASeq Not Available	Epigenetics Not Available
Patient 692	Genetics Available	Bulk RNAseq Not Available	ECM proteomics Not Available	ScRNASeq Not Available	Epigenetics Not Available
Patient 693	Genetics Available	Bulk RNAseq Not Available	ECM proteomics Not Available	ScRNASeq Not Available	Epigenetics Not Available
Patient 694	Genetics Available	Bulk RNAseq Available	ECM proteomics Not Available	ScRNASeq Not Available	Epigenetics Available
Patient 695	Genetics Available	Bulk RNAseq Available	ECM proteomics Not Available	ScRNASeq Not Available	Epigenetics Not Available
Patient 696	Genetics Available	Bulk RNAseq Not Available	ECM proteomics Not Available	ScRNASeq Not Available	Epigenetics Not Available
Patient 697	Genetics Available	Bulk RNAseq Not Available	ECM proteomics Not Available	ScRNASeq Not Available	Epigenetics Available
Patient 698	Genetics Not Available	Bulk RNAseq Not Available	ECM proteomics Not Available	ScRNASeq Not Available	Epigenetics Not Available
Patient 699	Genetics Available	Bulk RNAseq Available	ECM proteomics Not Available	ScRNASeq Not Available	Epigenetics Available
Patient 700	Genetics Available	Bulk RNAseq Available	ECM proteomics Available	ScRNASeq Not Available	Epigenetics Not Available
Patient 701	Genetics Available	Bulk RNAseq Not Available	ECM proteomics Not Available	ScRNASeq Not Available	Epigenetics Available
Patient 702	Genetics Available	Bulk RNAseq Not Available	ECM proteomics Not Available	ScRNASeq Not Available	Epigenetics Not Available
Patient 703	Genetics Available	Bulk RNAseq Available	ECM proteomics Available	ScRNASeq Not Available	Epigenetics Not Available
Patient 704	Genetics Available	Bulk RNAseq Not Available	ECM proteomics Not Available	ScRNASeq Not Available	Epigenetics Available
Patient 705	Genetics Available	Bulk RNAseq Available	ECM proteomics Not Available	ScRNASeq Not Available	Epigenetics Not Available
Patient 706	Genetics Available	Bulk RNAseq Not Available	ECM proteomics Not Available	ScRNASeq Not Available	Epigenetics Not Available
Patient 707	Genetics Available	Bulk RNAseq Available	ECM proteomics Not Available	ScRNASeq Not Available	Epigenetics Available
Patient 708	Genetics Available	Bulk RNAseq Available	ECM proteomics Available	ScRNASeq Not Available	Epigenetics Not Available
Patient 709	Genetics Available	Bulk RNAseq Available	ECM proteomics Available	ScRNASeq Not Available	Epigenetics Available
Patient 710	Genetics Available	Bulk RNAseq Not Available	ECM proteomics Not Available	ScRNASeq Not Available	Epigenetics Not Available
Patient 711	Genetics Available	Bulk RNAseq Available	ECM proteomics Not Available	ScRNASeq Not Available	Epigenetics Available
Patient 712	Genetics Available	Bulk RNAseq Available	ECM proteomics Not Available	ScRNASeq Not Available	Epigenetics Not Available
Patient 713	Genetics Available	Bulk RNAseq Available	ECM proteomics Not Available	ScRNASeq Not Available	Epigenetics Available
Patient 714	Genetics Available	Bulk RNAseq Not Available	ECM proteomics Not Available	ScRNASeq Not Available	Epigenetics Not Available
Patient 715	Genetics Available	Bulk RNAseq Available	ECM proteomics Not Available	ScRNASeq Not Available	Epigenetics Available
Patient 716	Genetics Available	Bulk RNAseq Available	ECM proteomics Not Available	ScRNASeq Not Available	Epigenetics Available
Patient 717	Genetics Not Available	Bulk RNAseq Not Available	ECM proteomics Not Available	ScRNASeq Not Available	Epigenetics Not Available
Patient 718	Genetics Available	Bulk RNAseq Available	ECM proteomics Not Available	ScRNASeq Not Available	Epigenetics Not Available
Patient 719	Genetics Available	Bulk RNAseq Available	ECM proteomics Not Available	ScRNASeq Not Available	Epigenetics Not Available
Patient 720	Genetics Available	Bulk RNAseq Available	ECM proteomics Not Available	ScRNASeq Not Available	Epigenetics Not Available
Patient 721	Genetics Not Available	Bulk RNAseq Not Available	ECM proteomics Not Available	ScRNASeq Not Available	Epigenetics Not Available
Patient 722	Genetics Available	Bulk RNAseq Available	ECM proteomics Not Available	ScRNASeq Not Available	Epigenetics Available
Patient 723	Genetics Not Available	Bulk RNAseq Available	ECM proteomics Not Available	ScRNASeq Not Available	Epigenetics Not Available
Patient 724	Genetics Not Available	Bulk RNAseq Not Available	ECM proteomics Not Available	ScRNASeq Not Available	Epigenetics Not Available
Patient 725	Genetics Available	Bulk RNAseq Not Available	ECM proteomics Not Available	ScRNASeq Not Available	Epigenetics Not Available
Patient 726	Genetics Available	Bulk RNAseq Available	ECM proteomics Not Available	ScRNASeq Not Available	Epigenetics Available
Patient 727	Genetics Available	Bulk RNAseq Available	ECM proteomics Available	ScRNASeq Not Available	Epigenetics Available
Patient 728	Genetics Available	Bulk RNAseq Available	ECM proteomics Available	ScRNASeq Not Available	Epigenetics Not Available
Patient 729	Genetics Available	Bulk RNAseq Not Available	ECM proteomics Not Available	ScRNASeq Not Available	Epigenetics Not Available
Patient 730	Genetics Not Available	Bulk RNAseq Not Available	ECM proteomics Not Available	ScRNASeq Not Available	Epigenetics Not Available
Patient 731	Genetics Available	Bulk RNAseq Available	ECM proteomics Not Available	ScRNASeq Not Available	Epigenetics Available
Patient 732	Genetics Available	Bulk RNAseq Available	ECM proteomics Not Available	ScRNASeq Not Available	Epigenetics Available
Patient 733	Genetics Not Available	Bulk RNAseq Not Available	ECM proteomics Not Available	ScRNASeq Not Available	Epigenetics Not Available
Patient 734	Genetics Available	Bulk RNAseq Not Available	ECM proteomics Not Available	ScRNASeq Not Available	Epigenetics Available
Patient 735	Genetics Not Available	Bulk RNAseq Not Available	ECM proteomics Not Available	ScRNASeq Not Available	Epigenetics Not Available
Patient 736	Genetics Available	Bulk RNAseq Available	ECM proteomics Not Available	ScRNASeq Not Available	Epigenetics Available
Patient 737	Genetics Available	Bulk RNAseq Not Available	ECM proteomics Not Available	ScRNASeq Not Available	Epigenetics Not Available
Patient 738	Genetics Available	Bulk RNAseq Not Available	ECM proteomics Not Available	ScRNASeq Not Available	Epigenetics Not Available
Patient 739	Genetics Available	Bulk RNAseq Available	ECM proteomics Not Available	ScRNASeq Not Available	Epigenetics Available
Patient 740	Genetics Available	Bulk RNAseq Available	ECM proteomics Not Available	ScRNASeq Not Available	Epigenetics Not Available
Patient 741	Genetics Available	Bulk RNAseq Not Available	ECM proteomics Not Available	ScRNASeq Not Available	Epigenetics Available
Patient 742	Genetics Available	Bulk RNAseq Not Available	ECM proteomics Not Available	ScRNASeq Not Available	Epigenetics Available
Patient 743	Genetics Available	Bulk RNAseq Not Available	ECM proteomics Not Available	ScRNASeq Not Available	Epigenetics Available
Patient 744	Genetics Available	Bulk RNAseq Available	ECM proteomics Available	ScRNASeq Not Available	Epigenetics Available
Patient 745	Genetics Available	Bulk RNAseq Available	ECM proteomics Not Available	ScRNASeq Not Available	Epigenetics Not Available
Patient 746	Genetics Available	Bulk RNAseq Available	ECM proteomics Not Available	ScRNASeq Not Available	Epigenetics Available
Patient 747	Genetics Available	Bulk RNAseq Not Available	ECM proteomics Not Available	ScRNASeq Not Available	Epigenetics Not Available
Patient 748	Genetics Available	Bulk RNAseq Available	ECM proteomics Available	ScRNASeq Not Available	Epigenetics Available
Patient 749	Genetics Available	Bulk RNAseq Not Available	ECM proteomics Not Available	ScRNASeq Not Available	Epigenetics Available
Patient 750	Genetics Available	Bulk RNAseq Not Available	ECM proteomics Not Available	ScRNASeq Not Available	Epigenetics Not Available
Patient 751	Genetics Available	Bulk RNAseq Not Available	ECM proteomics Not Available	ScRNASeq Not Available	Epigenetics Not Available
Patient 752	Genetics Available	Bulk RNAseq Not Available	ECM proteomics Not Available	ScRNASeq Not Available	Epigenetics Not Available
Patient 753	Genetics Available	Bulk RNAseq Available	ECM proteomics Available	ScRNASeq Not Available	Epigenetics Not Available
Patient 754	Genetics Available	Bulk RNAseq Available	ECM proteomics Not Available	ScRNASeq Not Available	Epigenetics Available
Patient 755	Genetics Available	Bulk RNAseq Not Available	ECM proteomics Not Available	ScRNASeq Not Available	Epigenetics Not Available
Patient 756	Genetics Not Available	Bulk RNAseq Not Available	ECM proteomics Not Available	ScRNASeq Not Available	Epigenetics Not Available
Patient 757	Genetics Not Available	Bulk RNAseq Not Available	ECM proteomics Not Available	ScRNASeq Not Available	Epigenetics Not Available
Patient 758	Genetics Available	Bulk RNAseq Not Available	ECM proteomics Not Available	ScRNASeq Not Available	Epigenetics Available
Patient 759	Genetics Available	Bulk RNAseq Available	ECM proteomics Not Available	ScRNASeq Not Available	Epigenetics Available
Patient 760	Genetics Available	Bulk RNAseq Not Available	ECM proteomics Not Available	ScRNASeq Not Available	Epigenetics Not Available
Patient 761	Genetics Available	Bulk RNAseq Not Available	ECM proteomics Not Available	ScRNASeq Not Available	Epigenetics Not Available
Patient 762	Genetics Available	Bulk RNAseq Not Available	ECM proteomics Not Available	ScRNASeq Not Available	Epigenetics Not Available
Patient 763	Genetics Available	Bulk RNAseq Not Available	ECM proteomics Not Available	ScRNASeq Not Available	Epigenetics Not Available
Patient 764	Genetics Available	Bulk RNAseq Available	ECM proteomics Not Available	ScRNASeq Not Available	Epigenetics Available
Patient 765	Genetics Available	Bulk RNAseq Available	ECM proteomics Available	ScRNASeq Not Available	Epigenetics Not Available
Patient 766	Genetics Available	Bulk RNAseq Available	ECM proteomics Available	ScRNASeq Not Available	Epigenetics Available
Patient 767	Genetics Available	Bulk RNAseq Available	ECM proteomics Available	ScRNASeq Not Available	Epigenetics Available
Patient 768	Genetics Available	Bulk RNAseq Available	ECM proteomics Not Available	ScRNASeq Not Available	Epigenetics Available
Patient 769	Genetics Available	Bulk RNAseq Available	ECM proteomics Available	ScRNASeq Not Available	Epigenetics Not Available
Patient 770	Genetics Available	Bulk RNAseq Available	ECM proteomics Available	ScRNASeq Not Available	Epigenetics Available
Patient 771	Genetics Available	Bulk RNAseq Available	ECM proteomics Not Available	ScRNASeq Not Available	Epigenetics Available
Patient 772	Genetics Available	Bulk RNAseq Available	ECM proteomics Available	ScRNASeq Not Available	Epigenetics Available
Patient 773	Genetics Available	Bulk RNAseq Available	ECM proteomics Not Available	ScRNASeq Not Available	Epigenetics Not Available
Patient 774	Genetics Available	Bulk RNAseq Available	ECM proteomics Not Available	ScRNASeq Not Available	Epigenetics Available
Patient 775	Genetics Available	Bulk RNAseq Available	ECM proteomics Not Available	ScRNASeq Not Available	Epigenetics Not Available
Patient 776	Genetics Available	Bulk RNAseq Available	ECM proteomics Available	ScRNASeq Not Available	Epigenetics Not Available
Patient 777	Genetics Available	Bulk RNAseq Available	ECM proteomics Available	ScRNASeq Not Available	Epigenetics Available
Patient 778	Genetics Available	Bulk RNAseq Not Available	ECM proteomics Not Available	ScRNASeq Not Available	Epigenetics Available
Patient 779	Genetics Available	Bulk RNAseq Available	ECM proteomics Available	ScRNASeq Not Available	Epigenetics Available
Patient 780	Genetics Available	Bulk RNAseq Available	ECM proteomics Not Available	ScRNASeq Not Available	Epigenetics Available
Patient 781	Genetics Available	Bulk RNAseq Not Available	ECM proteomics Not Available	ScRNASeq Not Available	Epigenetics Not Available
Patient 782	Genetics Available	Bulk RNAseq Available	ECM proteomics Available	ScRNASeq Not Available	Epigenetics Available
Patient 783	Genetics Not Available	Bulk RNAseq Not Available	ECM proteomics Not Available	ScRNASeq Not Available	Epigenetics Not Available
Patient 784	Genetics Available	Bulk RNAseq Not Available	ECM proteomics Not Available	ScRNASeq Not Available	Epigenetics Not Available
Patient 785	Genetics Available	Bulk RNAseq Not Available	ECM proteomics Not Available	ScRNASeq Not Available	Epigenetics Not Available
Patient 786	Genetics Available	Bulk RNAseq Available	ECM proteomics Available	ScRNASeq Not Available	Epigenetics Available
Patient 787	Genetics Available	Bulk RNAseq Not Available	ECM proteomics Not Available	ScRNASeq Not Available	Epigenetics Not Available
Patient 788	Genetics Available	Bulk RNAseq Available	ECM proteomics Not Available	ScRNASeq Not Available	Epigenetics Available
Patient 789	Genetics Available	Bulk RNAseq Available	ECM proteomics Available	ScRNASeq Not Available	Epigenetics Not Available
Patient 790	Genetics Not Available	Bulk RNAseq Not Available	ECM proteomics Not Available	ScRNASeq Not Available	Epigenetics Not Available
Patient 791	Genetics Available	Bulk RNAseq Available	ECM proteomics Not Available	ScRNASeq Not Available	Epigenetics Not Available
Patient 792	Genetics Available	Bulk RNAseq Available	ECM proteomics Available	ScRNASeq Not Available	Epigenetics Not Available
Patient 793	Genetics Not Available	Bulk RNAseq Not Available	ECM proteomics Not Available	ScRNASeq Not Available	Epigenetics Not Available
Patient 794	Genetics Available	Bulk RNAseq Not Available	ECM proteomics Not Available	ScRNASeq Not Available	Epigenetics Not Available
Patient 795	Genetics Available	Bulk RNAseq Available	ECM proteomics Not Available	ScRNASeq Not Available	Epigenetics Available
Patient 796	Genetics Available	Bulk RNAseq Not Available	ECM proteomics Not Available	ScRNASeq Not Available	Epigenetics Not Available
Patient 797	Genetics Available	Bulk RNAseq Not Available	ECM proteomics Not Available	ScRNASeq Not Available	Epigenetics Not Available
Patient 798	Genetics Available	Bulk RNAseq Not Available	ECM proteomics Not Available	ScRNASeq Not Available	Epigenetics Available
Patient 799	Genetics Available	Bulk RNAseq Not Available	ECM proteomics Not Available	ScRNASeq Not Available	Epigenetics Not Available
Patient 800	Genetics Available	Bulk RNAseq Not Available	ECM proteomics Not Available	ScRNASeq Not Available	Epigenetics Not Available
Patient 801	Genetics Available	Bulk RNAseq Not Available	ECM proteomics Not Available	ScRNASeq Not Available	Epigenetics Not Available
Patient 802	Genetics Available	Bulk RNAseq Not Available	ECM proteomics Not Available	ScRNASeq Not Available	Epigenetics Not Available
Patient 803	Genetics Available	Bulk RNAseq Not Available	ECM proteomics Not Available	ScRNASeq Not Available	Epigenetics Not Available
Patient 804	Genetics Available	Bulk RNAseq Not Available	ECM proteomics Not Available	ScRNASeq Not Available	Epigenetics Not Available
Patient 805	Genetics Available	Bulk RNAseq Not Available	ECM proteomics Not Available	ScRNASeq Not Available	Epigenetics Not Available
Patient 806	Genetics Available	Bulk RNAseq Available	ECM proteomics Available	ScRNASeq Not Available	Epigenetics Available
Patient 807	Genetics Available	Bulk RNAseq Available	ECM proteomics Not Available	ScRNASeq Not Available	Epigenetics Available
Patient 808	Genetics Available	Bulk RNAseq Available	ECM proteomics Not Available	ScRNASeq Not Available	Epigenetics Available
Patient 809	Genetics Available	Bulk RNAseq Available	ECM proteomics Not Available	ScRNASeq Not Available	Epigenetics Available
Patient 810	Genetics Available	Bulk RNAseq Not Available	ECM proteomics Not Available	ScRNASeq Not Available	Epigenetics Not Available
Patient 811	Genetics Available	Bulk RNAseq Not Available	ECM proteomics Not Available	ScRNASeq Not Available	Epigenetics Not Available
Patient 812	Genetics Available	Bulk RNAseq Not Available	ECM proteomics Not Available	ScRNASeq Not Available	Epigenetics Not Available
Patient 813	Genetics Available	Bulk RNAseq Available	ECM proteomics Not Available	ScRNASeq Not Available	Epigenetics Not Available
Patient 814	Genetics Available	Bulk RNAseq Available	ECM proteomics Not Available	ScRNASeq Not Available	Epigenetics Available
Patient 815	Genetics Available	Bulk RNAseq Not Available	ECM proteomics Not Available	ScRNASeq Not Available	Epigenetics Not Available
Patient 816	Genetics Not Available	Bulk RNAseq Not Available	ECM proteomics Not Available	ScRNASeq Not Available	Epigenetics Not Available
Patient 817	Genetics Available	Bulk RNAseq Available	ECM proteomics Not Available	ScRNASeq Not Available	Epigenetics Available
Patient 818	Genetics Available	Bulk RNAseq Available	ECM proteomics Available	ScRNASeq Not Available	Epigenetics Available
Patient 819	Genetics Not Available	Bulk RNAseq Not Available	ECM proteomics Not Available	ScRNASeq Not Available	Epigenetics Not Available
Patient 820	Genetics Available	Bulk RNAseq Available	ECM proteomics Not Available	ScRNASeq Not Available	Epigenetics Available
Patient 821	Genetics Not Available	Bulk RNAseq Not Available	ECM proteomics Not Available	ScRNASeq Not Available	Epigenetics Not Available
Patient 822	Genetics Available	Bulk RNAseq Available	ECM proteomics Not Available	ScRNASeq Not Available	Epigenetics Available
Patient 823	Genetics Available	Bulk RNAseq Available	ECM proteomics Not Available	ScRNASeq Not Available	Epigenetics Not Available
Patient 824	Genetics Available	Bulk RNAseq Available	ECM proteomics Not Available	ScRNASeq Not Available	Epigenetics Available
Patient 825	Genetics Available	Bulk RNAseq Available	ECM proteomics Available	ScRNASeq Not Available	Epigenetics Not Available
Patient 826	Genetics Available	Bulk RNAseq Not Available	ECM proteomics Not Available	ScRNASeq Not Available	Epigenetics Not Available
Patient 827	Genetics Available	Bulk RNAseq Available	ECM proteomics Not Available	ScRNASeq Not Available	Epigenetics Available
Patient 828	Genetics Available	Bulk RNAseq Not Available	ECM proteomics Not Available	ScRNASeq Not Available	Epigenetics Not Available
Patient 829	Genetics Available	Bulk RNAseq Available	ECM proteomics Available	ScRNASeq Not Available	Epigenetics Available
Patient 830	Genetics Available	Bulk RNAseq Available	ECM proteomics Available	ScRNASeq Not Available	Epigenetics Available
Patient 831	Genetics Available	Bulk RNAseq Not Available	ECM proteomics Not Available	ScRNASeq Not Available	Epigenetics Not Available
Patient 832	Genetics Available	Bulk RNAseq Available	ECM proteomics Available	ScRNASeq Not Available	Epigenetics Available
Patient 833	Genetics Not Available	Bulk RNAseq Available	ECM proteomics Not Available	ScRNASeq Not Available	Epigenetics Available
Patient 834	Genetics Available	Bulk RNAseq Available	ECM proteomics Not Available	ScRNASeq Not Available	Epigenetics Available
Patient 835	Genetics Available	Bulk RNAseq Available	ECM proteomics Not Available	ScRNASeq Not Available	Epigenetics Available
Patient 836	Genetics Not Available	Bulk RNAseq Not Available	ECM proteomics Not Available	ScRNASeq Not Available	Epigenetics Not Available
Patient 837	Genetics Available	Bulk RNAseq Not Available	ECM proteomics Not Available	ScRNASeq Not Available	Epigenetics Not Available
Patient 838	Genetics Available	Bulk RNAseq Not Available	ECM proteomics Not Available	ScRNASeq Not Available	Epigenetics Not Available
Patient 839	Genetics Available	Bulk RNAseq Available	ECM proteomics Not Available	ScRNASeq Not Available	Epigenetics Available
Patient 840	Genetics Available	Bulk RNAseq Available	ECM proteomics Not Available	ScRNASeq Not Available	Epigenetics Not Available
Patient 841	Genetics Available	Bulk RNAseq Not Available	ECM proteomics Not Available	ScRNASeq Not Available	Epigenetics Not Available
Patient 842	Genetics Available	Bulk RNAseq Available	ECM proteomics Available	ScRNASeq Not Available	Epigenetics Available
Patient 843	Genetics Not Available	Bulk RNAseq Not Available	ECM proteomics Not Available	ScRNASeq Not Available	Epigenetics Not Available
Patient 844	Genetics Available	Bulk RNAseq Not Available	ECM proteomics Not Available	ScRNASeq Not Available	Epigenetics Not Available
Patient 845	Genetics Available	Bulk RNAseq Available	ECM proteomics Available	ScRNASeq Not Available	Epigenetics Not Available
Patient 846	Genetics Available	Bulk RNAseq Available	ECM proteomics Not Available	ScRNASeq Not Available	Epigenetics Available
Patient 847	Genetics Available	Bulk RNAseq Available	ECM proteomics Not Available	ScRNASeq Not Available	Epigenetics Available
Patient 848	Genetics Available	Bulk RNAseq Available	ECM proteomics Not Available	ScRNASeq Not Available	Epigenetics Available
Patient 849	Genetics Available	Bulk RNAseq Available	ECM proteomics Available	ScRNASeq Not Available	Epigenetics Available
Patient 850	Genetics Available	Bulk RNAseq Not Available	ECM proteomics Not Available	ScRNASeq Not Available	Epigenetics Not Available
Patient 851	Genetics Available	Bulk RNAseq Not Available	ECM proteomics Not Available	ScRNASeq Not Available	Epigenetics Not Available
Patient 852	Genetics Available	Bulk RNAseq Not Available	ECM proteomics Not Available	ScRNASeq Not Available	Epigenetics Available
Patient 853	Genetics Available	Bulk RNAseq Available	ECM proteomics Available	ScRNASeq Not Available	Epigenetics Not Available
Patient 854	Genetics Available	Bulk RNAseq Not Available	ECM proteomics Not Available	ScRNASeq Not Available	Epigenetics Not Available
Patient 855	Genetics Available	Bulk RNAseq Not Available	ECM proteomics Not Available	ScRNASeq Not Available	Epigenetics Not Available
Patient 856	Genetics Available	Bulk RNAseq Not Available	ECM proteomics Not Available	ScRNASeq Not Available	Epigenetics Not Available
Patient 857	Genetics Available	Bulk RNAseq Not Available	ECM proteomics Not Available	ScRNASeq Not Available	Epigenetics Not Available
Patient 858	Genetics Available	Bulk RNAseq Not Available	ECM proteomics Not Available	ScRNASeq Not Available	Epigenetics Not Available
Patient 859	Genetics Available	Bulk RNAseq Not Available	ECM proteomics Not Available	ScRNASeq Not Available	Epigenetics Not Available
Patient 860	Genetics Not Available	Bulk RNAseq Not Available	ECM proteomics Not Available	ScRNASeq Not Available	Epigenetics Not Available
Patient 861	Genetics Available	Bulk RNAseq Available	ECM proteomics Not Available	ScRNASeq Not Available	Epigenetics Available
Patient 862	Genetics Available	Bulk RNAseq Available	ECM proteomics Available	ScRNASeq Not Available	Epigenetics Available
Patient 863	Genetics Not Available	Bulk RNAseq Available	ECM proteomics Available	ScRNASeq Not Available	Epigenetics Not Available
Patient 864	Genetics Available	Bulk RNAseq Available	ECM proteomics Available	ScRNASeq Not Available	Epigenetics Available
Patient 865	Genetics Available	Bulk RNAseq Available	ECM proteomics Available	ScRNASeq Not Available	Epigenetics Available
Patient 866	Genetics Available	Bulk RNAseq Available	ECM proteomics Not Available	ScRNASeq Not Available	Epigenetics Available
Patient 867	Genetics Available	Bulk RNAseq Available	ECM proteomics Available	ScRNASeq Not Available	Epigenetics Not Available
Patient 868	Genetics Available	Bulk RNAseq Not Available	ECM proteomics Not Available	ScRNASeq Not Available	Epigenetics Not Available
Patient 869	Genetics Available	Bulk RNAseq Available	ECM proteomics Not Available	ScRNASeq Not Available	Epigenetics Not Available
Patient 870	Genetics Available	Bulk RNAseq Not Available	ECM proteomics Not Available	ScRNASeq Not Available	Epigenetics Not Available
Patient 871	Genetics Available	Bulk RNAseq Not Available	ECM proteomics Not Available	ScRNASeq Not Available	Epigenetics Not Available
Patient 872	Genetics Available	Bulk RNAseq Available	ECM proteomics Available	ScRNASeq Not Available	Epigenetics Not Available
Patient 873	Genetics Available	Bulk RNAseq Available	ECM proteomics Not Available	ScRNASeq Not Available	Epigenetics Not Available
Patient 874	Genetics Available	Bulk RNAseq Available	ECM proteomics Available	ScRNASeq Not Available	Epigenetics Not Available
Patient 875	Genetics Available	Bulk RNAseq Not Available	ECM proteomics Not Available	ScRNASeq Not Available	Epigenetics Not Available
Patient 876	Genetics Available	Bulk RNAseq Not Available	ECM proteomics Not Available	ScRNASeq Not Available	Epigenetics Not Available
Patient 877	Genetics Not Available	Bulk RNAseq Not Available	ECM proteomics Not Available	ScRNASeq Not Available	Epigenetics Not Available
Patient 878	Genetics Available	Bulk RNAseq Available	ECM proteomics Not Available	ScRNASeq Not Available	Epigenetics Not Available
Patient 879	Genetics Available	Bulk RNAseq Available	ECM proteomics Not Available	ScRNASeq Not Available	Epigenetics Not Available
Patient 880	Genetics Available	Bulk RNAseq Not Available	ECM proteomics Not Available	ScRNASeq Not Available	Epigenetics Not Available
Patient 881	Genetics Available	Bulk RNAseq Not Available	ECM proteomics Not Available	ScRNASeq Not Available	Epigenetics Not Available
Patient 882	Genetics Not Available	Bulk RNAseq Available	ECM proteomics Not Available	ScRNASeq Not Available	Epigenetics Available
Patient 883	Genetics Available	Bulk RNAseq Not Available	ECM proteomics Not Available	ScRNASeq Not Available	Epigenetics Not Available
Patient 884	Genetics Available	Bulk RNAseq Available	ECM proteomics Available	ScRNASeq Not Available	Epigenetics Not Available
Patient 885	Genetics Not Available	Bulk RNAseq Not Available	ECM proteomics Not Available	ScRNASeq Not Available	Epigenetics Not Available
Patient 886	Genetics Available	Bulk RNAseq Not Available	ECM proteomics Not Available	ScRNASeq Not Available	Epigenetics Not Available
Patient 887	Genetics Available	Bulk RNAseq Available	ECM proteomics Not Available	ScRNASeq Not Available	Epigenetics Available
Patient 888	Genetics Not Available	Bulk RNAseq Not Available	ECM proteomics Not Available	ScRNASeq Not Available	Epigenetics Not Available
Patient 889	Genetics Available	Bulk RNAseq Not Available	ECM proteomics Not Available	ScRNASeq Not Available	Epigenetics Not Available
Patient 890	Genetics Available	Bulk RNAseq Available	ECM proteomics Available	ScRNASeq Not Available	Epigenetics Not Available
Patient 891	Genetics Available	Bulk RNAseq Not Available	ECM proteomics Not Available	ScRNASeq Not Available	Epigenetics Not Available
Patient 892	Genetics Available	Bulk RNAseq Available	ECM proteomics Not Available	ScRNASeq Not Available	Epigenetics Available
Patient 893	Genetics Available	Bulk RNAseq Available	ECM proteomics Available	ScRNASeq Not Available	Epigenetics Available
Patient 894	Genetics Available	Bulk RNAseq Not Available	ECM proteomics Not Available	ScRNASeq Not Available	Epigenetics Available
Patient 895	Genetics Available	Bulk RNAseq Available	ECM proteomics Not Available	ScRNASeq Not Available	Epigenetics Not Available
Patient 896	Genetics Available	Bulk RNAseq Not Available	ECM proteomics Not Available	ScRNASeq Not Available	Epigenetics Not Available
Patient 897	Genetics Available	Bulk RNAseq Available	ECM proteomics Not Available	ScRNASeq Not Available	Epigenetics Available
Patient 898	Genetics Available	Bulk RNAseq Not Available	ECM proteomics Not Available	ScRNASeq Not Available	Epigenetics Not Available
Patient 899	Genetics Available	Bulk RNAseq Available	ECM proteomics Not Available	ScRNASeq Not Available	Epigenetics Available
Patient 900	Genetics Available	Bulk RNAseq Available	ECM proteomics Not Available	ScRNASeq Not Available	Epigenetics Not Available
Patient 901	Genetics Available	Bulk RNAseq Available	ECM proteomics Not Available	ScRNASeq Not Available	Epigenetics Available
Patient 902	Genetics Available	Bulk RNAseq Not Available	ECM proteomics Not Available	ScRNASeq Not Available	Epigenetics Not Available
Patient 903	Genetics Available	Bulk RNAseq Available	ECM proteomics Available	ScRNASeq Not Available	Epigenetics Not Available
Patient 904	Genetics Available	Bulk RNAseq Available	ECM proteomics Not Available	ScRNASeq Not Available	Epigenetics Available
Patient 905	Genetics Not Available	Bulk RNAseq Not Available	ECM proteomics Not Available	ScRNASeq Not Available	Epigenetics Not Available
Patient 906	Genetics Available	Bulk RNAseq Not Available	ECM proteomics Not Available	ScRNASeq Not Available	Epigenetics Not Available
Patient 907	Genetics Available	Bulk RNAseq Not Available	ECM proteomics Not Available	ScRNASeq Not Available	Epigenetics Not Available
Patient 908	Genetics Available	Bulk RNAseq Not Available	ECM proteomics Not Available	ScRNASeq Not Available	Epigenetics Not Available
Patient 909	Genetics Available	Bulk RNAseq Not Available	ECM proteomics Not Available	ScRNASeq Not Available	Epigenetics Not Available
Patient 910	Genetics Available	Bulk RNAseq Available	ECM proteomics Available	ScRNASeq Not Available	Epigenetics Not Available
Patient 911	Genetics Available	Bulk RNAseq Not Available	ECM proteomics Not Available	ScRNASeq Not Available	Epigenetics Not Available
Patient 912	Genetics Available	Bulk RNAseq Not Available	ECM proteomics Not Available	ScRNASeq Not Available	Epigenetics Not Available
Patient 913	Genetics Available	Bulk RNAseq Not Available	ECM proteomics Not Available	ScRNASeq Not Available	Epigenetics Not Available
Patient 914	Genetics Available	Bulk RNAseq Not Available	ECM proteomics Not Available	ScRNASeq Not Available	Epigenetics Not Available
Patient 915	Genetics Available	Bulk RNAseq Not Available	ECM proteomics Not Available	ScRNASeq Not Available	Epigenetics Not Available
Patient 916	Genetics Available	Bulk RNAseq Not Available	ECM proteomics Not Available	ScRNASeq Not Available	Epigenetics Not Available
Patient 917	Genetics Not Available	Bulk RNAseq Available	ECM proteomics Available	ScRNASeq Not Available	Epigenetics Available
Patient 918	Genetics Available	Bulk RNAseq Available	ECM proteomics Not Available	ScRNASeq Not Available	Epigenetics Not Available
Patient 919	Genetics Available	Bulk RNAseq Not Available	ECM proteomics Not Available	ScRNASeq Not Available	Epigenetics Not Available
Patient 920	Genetics Available	Bulk RNAseq Not Available	ECM proteomics Not Available	ScRNASeq Not Available	Epigenetics Not Available
Patient 921	Genetics Available	Bulk RNAseq Not Available	ECM proteomics Not Available	ScRNASeq Not Available	Epigenetics Not Available
Patient 922	Genetics Not Available	Bulk RNAseq Not Available	ECM proteomics Not Available	ScRNASeq Not Available	Epigenetics Not Available
Patient 923	Genetics Available	Bulk RNAseq Available	ECM proteomics Available	ScRNASeq Not Available	Epigenetics Available
Patient 924	Genetics Available	Bulk RNAseq Not Available	ECM proteomics Not Available	ScRNASeq Not Available	Epigenetics Not Available
Patient 925	Genetics Available	Bulk RNAseq Available	ECM proteomics Not Available	ScRNASeq Not Available	Epigenetics Available
Patient 926	Genetics Available	Bulk RNAseq Not Available	ECM proteomics Not Available	ScRNASeq Not Available	Epigenetics Not Available
Patient 927	Genetics Available	Bulk RNAseq Not Available	ECM proteomics Not Available	ScRNASeq Not Available	Epigenetics Not Available
Patient 928	Genetics Available	Bulk RNAseq Available	ECM proteomics Not Available	ScRNASeq Not Available	Epigenetics Available
Patient 929	Genetics Available	Bulk RNAseq Not Available	ECM proteomics Not Available	ScRNASeq Not Available	Epigenetics Not Available
Patient 930	Genetics Available	Bulk RNAseq Not Available	ECM proteomics Not Available	ScRNASeq Not Available	Epigenetics Not Available
Patient 931	Genetics Available	Bulk RNAseq Available	ECM proteomics Not Available	ScRNASeq Not Available	Epigenetics Available
Patient 932	Genetics Available	Bulk RNAseq Not Available	ECM proteomics Not Available	ScRNASeq Not Available	Epigenetics Not Available
Patient 933	Genetics Available	Bulk RNAseq Not Available	ECM proteomics Not Available	ScRNASeq Not Available	Epigenetics Not Available
Patient 934	Genetics Available	Bulk RNAseq Available	ECM proteomics Available	ScRNASeq Not Available	Epigenetics Available
Patient 935	Genetics Not Available	Bulk RNAseq Not Available	ECM proteomics Not Available	ScRNASeq Not Available	Epigenetics Not Available
Patient 936	Genetics Available	Bulk RNAseq Available	ECM proteomics Not Available	ScRNASeq Not Available	Epigenetics Available
Patient 937	Genetics Available	Bulk RNAseq Not Available	ECM proteomics Not Available	ScRNASeq Not Available	Epigenetics Not Available
Patient 938	Genetics Available	Bulk RNAseq Available	ECM proteomics Not Available	ScRNASeq Not Available	Epigenetics Not Available
Patient 939	Genetics Available	Bulk RNAseq Available	ECM proteomics Not Available	ScRNASeq Not Available	Epigenetics Available
Patient 940	Genetics Not Available	Bulk RNAseq Not Available	ECM proteomics Not Available	ScRNASeq Not Available	Epigenetics Not Available
Patient 941	Genetics Available	Bulk RNAseq Not Available	ECM proteomics Not Available	ScRNASeq Not Available	Epigenetics Not Available
Patient 942	Genetics Available	Bulk RNAseq Not Available	ECM proteomics Not Available	ScRNASeq Not Available	Epigenetics Not Available
Patient 943	Genetics Available	Bulk RNAseq Not Available	ECM proteomics Not Available	ScRNASeq Not Available	Epigenetics Not Available
Patient 944	Genetics Available	Bulk RNAseq Available	ECM proteomics Available	ScRNASeq Not Available	Epigenetics Available
Patient 945	Genetics Not Available	Bulk RNAseq Not Available	ECM proteomics Not Available	ScRNASeq Not Available	Epigenetics Not Available
Patient 946	Genetics Available	Bulk RNAseq Available	ECM proteomics Available	ScRNASeq Not Available	Epigenetics Available
Patient 947	Genetics Available	Bulk RNAseq Available	ECM proteomics Available	ScRNASeq Not Available	Epigenetics Available
Patient 948	Genetics Available	Bulk RNAseq Available	ECM proteomics Not Available	ScRNASeq Not Available	Epigenetics Not Available
Patient 949	Genetics Available	Bulk RNAseq Not Available	ECM proteomics Not Available	ScRNASeq Not Available	Epigenetics Not Available
Patient 950	Genetics Available	Bulk RNAseq Available	ECM proteomics Not Available	ScRNASeq Not Available	Epigenetics Not Available
Patient 951	Genetics Available	Bulk RNAseq Available	ECM proteomics Not Available	ScRNASeq Not Available	Epigenetics Not Available
Patient 952	Genetics Available	Bulk RNAseq Not Available	ECM proteomics Not Available	ScRNASeq Not Available	Epigenetics Not Available
Patient 953	Genetics Available	Bulk RNAseq Not Available	ECM proteomics Not Available	ScRNASeq Not Available	Epigenetics Not Available
Patient 954	Genetics Available	Bulk RNAseq Available	ECM proteomics Available	ScRNASeq Not Available	Epigenetics Not Available
Patient 955	Genetics Available	Bulk RNAseq Not Available	ECM proteomics Not Available	ScRNASeq Not Available	Epigenetics Not Available
Patient 956	Genetics Available	Bulk RNAseq Not Available	ECM proteomics Not Available	ScRNASeq Not Available	Epigenetics Not Available
Patient 957	Genetics Available	Bulk RNAseq Available	ECM proteomics Available	ScRNASeq Not Available	Epigenetics Not Available
Patient 958	Genetics Available	Bulk RNAseq Not Available	ECM proteomics Not Available	ScRNASeq Not Available	Epigenetics Not Available
Patient 959	Genetics Available	Bulk RNAseq Not Available	ECM proteomics Not Available	ScRNASeq Not Available	Epigenetics Not Available
Patient 960	Genetics Available	Bulk RNAseq Not Available	ECM proteomics Not Available	ScRNASeq Not Available	Epigenetics Not Available
Patient 961	Genetics Available	Bulk RNAseq Available	ECM proteomics Available	ScRNASeq Not Available	Epigenetics Not Available
Patient 962	Genetics Available	Bulk RNAseq Not Available	ECM proteomics Not Available	ScRNASeq Not Available	Epigenetics Not Available
Patient 963	Genetics Available	Bulk RNAseq Available	ECM proteomics Available	ScRNASeq Not Available	Epigenetics Not Available
Patient 964	Genetics Available	Bulk RNAseq Available	ECM proteomics Available	ScRNASeq Not Available	Epigenetics Not Available
Patient 965	Genetics Available	Bulk RNAseq Not Available	ECM proteomics Not Available	ScRNASeq Not Available	Epigenetics Not Available
Patient 966	Genetics Available	Bulk RNAseq Available	ECM proteomics Available	ScRNASeq Not Available	Epigenetics Not Available
Patient 967	Genetics Available	Bulk RNAseq Not Available	ECM proteomics Not Available	ScRNASeq Not Available	Epigenetics Not Available
Patient 968	Genetics Available	Bulk RNAseq Not Available	ECM proteomics Not Available	ScRNASeq Not Available	Epigenetics Not Available
Patient 969	Genetics Available	Bulk RNAseq Available	ECM proteomics Not Available	ScRNASeq Not Available	Epigenetics Not Available
Patient 970	Genetics Available	Bulk RNAseq Available	ECM proteomics Not Available	ScRNASeq Not Available	Epigenetics Not Available
Patient 971	Genetics Available	Bulk RNAseq Available	ECM proteomics Not Available	ScRNASeq Not Available	Epigenetics Not Available
Patient 972	Genetics Available	Bulk RNAseq Not Available	ECM proteomics Not Available	ScRNASeq Not Available	Epigenetics Not Available
Patient 973	Genetics Available	Bulk RNAseq Available	ECM proteomics Not Available	ScRNASeq Not Available	Epigenetics Not Available
Patient 974	Genetics Available	Bulk RNAseq Available	ECM proteomics Available	ScRNASeq Not Available	Epigenetics Not Available
Patient 975	Genetics Available	Bulk RNAseq Available	ECM proteomics Available	ScRNASeq Not Available	Epigenetics Not Available
Patient 976	Genetics Available	Bulk RNAseq Not Available	ECM proteomics Not Available	ScRNASeq Not Available	Epigenetics Not Available
Patient 977	Genetics Available	Bulk RNAseq Not Available	ECM proteomics Not Available	ScRNASeq Not Available	Epigenetics Not Available
Patient 978	Genetics Available	Bulk RNAseq Available	ECM proteomics Available	ScRNASeq Not Available	Epigenetics Not Available
Patient 979	Genetics Available	Bulk RNAseq Available	ECM proteomics Available	ScRNASeq Not Available	Epigenetics Not Available
Patient 980	Genetics Available	Bulk RNAseq Not Available	ECM proteomics Not Available	ScRNASeq Not Available	Epigenetics Not Available
Patient 981	Genetics Available	Bulk RNAseq Not Available	ECM proteomics Not Available	ScRNASeq Not Available	Epigenetics Not Available
Patient 982	Genetics Available	Bulk RNAseq Not Available	ECM proteomics Not Available	ScRNASeq Not Available	Epigenetics Not Available
Patient 983	Genetics Not Available	Bulk RNAseq Not Available	ECM proteomics Not Available	ScRNASeq Not Available	Epigenetics Not Available
Patient 984	Genetics Available	Bulk RNAseq Available	ECM proteomics Available	ScRNASeq Not Available	Epigenetics Available
Patient 985	Genetics Available	Bulk RNAseq Available	ECM proteomics Available	ScRNASeq Not Available	Epigenetics Available
Patient 986	Genetics Available	Bulk RNAseq Not Available	ECM proteomics Not Available	ScRNASeq Not Available	Epigenetics Not Available
Patient 987	Genetics Not Available	Bulk RNAseq Available	ECM proteomics Not Available	ScRNASeq Not Available	Epigenetics Available
Patient 988	Genetics Available	Bulk RNAseq Not Available	ECM proteomics Not Available	ScRNASeq Not Available	Epigenetics Not Available
Patient 989	Genetics Available	Bulk RNAseq Not Available	ECM proteomics Not Available	ScRNASeq Not Available	Epigenetics Not Available
Patient 990	Genetics Available	Bulk RNAseq Not Available	ECM proteomics Not Available	ScRNASeq Not Available	Epigenetics Not Available
Patient 991	Genetics Not Available	Bulk RNAseq Not Available	ECM proteomics Not Available	ScRNASeq Not Available	Epigenetics Not Available
Patient 992	Genetics Available	Bulk RNAseq Available	ECM proteomics Not Available	ScRNASeq Not Available	Epigenetics Available
Patient 993	Genetics Not Available	Bulk RNAseq Not Available	ECM proteomics Not Available	ScRNASeq Not Available	Epigenetics Not Available
Patient 994	Genetics Available	Bulk RNAseq Available	ECM proteomics Available	ScRNASeq Not Available	Epigenetics Available
Patient 995	Genetics Available	Bulk RNAseq Not Available	ECM proteomics Not Available	ScRNASeq Not Available	Epigenetics Not Available
Patient 996	Genetics Not Available	Bulk RNAseq Not Available	ECM proteomics Not Available	ScRNASeq Not Available	Epigenetics Not Available
Patient 997	Genetics Available	Bulk RNAseq Not Available	ECM proteomics Not Available	ScRNASeq Not Available	Epigenetics Not Available
Patient 998	Genetics Available	Bulk RNAseq Not Available	ECM proteomics Not Available	ScRNASeq Not Available	Epigenetics Not Available
Patient 999	Genetics Available	Bulk RNAseq Not Available	ECM proteomics Not Available	ScRNASeq Not Available	Epigenetics Available
Patient 1000	Genetics Not Available	Bulk RNAseq Not Available	ECM proteomics Not Available	ScRNASeq Not Available	Epigenetics Not Available
Patient 1001	Genetics Available	Bulk RNAseq Not Available	ECM proteomics Not Available	ScRNASeq Not Available	Epigenetics Not Available
Patient 1002	Genetics Not Available	Bulk RNAseq Not Available	ECM proteomics Not Available	ScRNASeq Not Available	Epigenetics Not Available
Patient 1003	Genetics Available	Bulk RNAseq Available	ECM proteomics Not Available	ScRNASeq Not Available	Epigenetics Available
Patient 1004	Genetics Not Available	Bulk RNAseq Not Available	ECM proteomics Not Available	ScRNASeq Not Available	Epigenetics Not Available
Patient 1005	Genetics Available	Bulk RNAseq Available	ECM proteomics Not Available	ScRNASeq Not Available	Epigenetics Available
Patient 1006	Genetics Available	Bulk RNAseq Not Available	ECM proteomics Not Available	ScRNASeq Not Available	Epigenetics Not Available
Patient 1007	Genetics Available	Bulk RNAseq Available	ECM proteomics Available	ScRNASeq Not Available	Epigenetics Available
Patient 1008	Genetics Available	Bulk RNAseq Available	ECM proteomics Not Available	ScRNASeq Not Available	Epigenetics Not Available
Patient 1009	Genetics Available	Bulk RNAseq Not Available	ECM proteomics Not Available	ScRNASeq Not Available	Epigenetics Not Available
Patient 1010	Genetics Available	Bulk RNAseq Available	ECM proteomics Not Available	ScRNASeq Not Available	Epigenetics Not Available
Patient 1011	Genetics Available	Bulk RNAseq Available	ECM proteomics Available	ScRNASeq Not Available	Epigenetics Available
Patient 1012	Genetics Available	Bulk RNAseq Available	ECM proteomics Not Available	ScRNASeq Not Available	Epigenetics Not Available
Patient 1013	Genetics Available	Bulk RNAseq Not Available	ECM proteomics Not Available	ScRNASeq Not Available	Epigenetics Not Available
Patient 1014	Genetics Available	Bulk RNAseq Not Available	ECM proteomics Not Available	ScRNASeq Not Available	Epigenetics Not Available
Patient 1015	Genetics Available	Bulk RNAseq Not Available	ECM proteomics Not Available	ScRNASeq Not Available	Epigenetics Not Available
Patient 1016	Genetics Available	Bulk RNAseq Not Available	ECM proteomics Not Available	ScRNASeq Not Available	Epigenetics Not Available
Patient 1017	Genetics Available	Bulk RNAseq Available	ECM proteomics Not Available	ScRNASeq Not Available	Epigenetics Not Available
Patient 1018	Genetics Available	Bulk RNAseq Available	ECM proteomics Not Available	ScRNASeq Not Available	Epigenetics Not Available
Patient 1019	Genetics Not Available	Bulk RNAseq Not Available	ECM proteomics Not Available	ScRNASeq Not Available	Epigenetics Not Available
Patient 1020	Genetics Available	Bulk RNAseq Not Available	ECM proteomics Not Available	ScRNASeq Not Available	Epigenetics Not Available
Patient 1021	Genetics Not Available	Bulk RNAseq Not Available	ECM proteomics Not Available	ScRNASeq Not Available	Epigenetics Not Available
Patient 1022	Genetics Available	Bulk RNAseq Available	ECM proteomics Available	ScRNASeq Not Available	Epigenetics Available
Patient 1023	Genetics Available	Bulk RNAseq Available	ECM proteomics Available	ScRNASeq Not Available	Epigenetics Not Available
Patient 1024	Genetics Available	Bulk RNAseq Available	ECM proteomics Not Available	ScRNASeq Not Available	Epigenetics Not Available
Patient 1025	Genetics Available	Bulk RNAseq Not Available	ECM proteomics Not Available	ScRNASeq Not Available	Epigenetics Not Available
Patient 1026	Genetics Not Available	Bulk RNAseq Not Available	ECM proteomics Not Available	ScRNASeq Not Available	Epigenetics Not Available
Patient 1027	Genetics Available	Bulk RNAseq Available	ECM proteomics Not Available	ScRNASeq Not Available	Epigenetics Not Available
Patient 1028	Genetics Available	Bulk RNAseq Available	ECM proteomics Not Available	ScRNASeq Not Available	Epigenetics Not Available
Patient 1029	Genetics Available	Bulk RNAseq Available	ECM proteomics Not Available	ScRNASeq Not Available	Epigenetics Available
Patient 1030	Genetics Available	Bulk RNAseq Not Available	ECM proteomics Not Available	ScRNASeq Not Available	Epigenetics Not Available
Patient 1031	Genetics Available	Bulk RNAseq Not Available	ECM proteomics Not Available	ScRNASeq Not Available	Epigenetics Not Available
Patient 1032	Genetics Available	Bulk RNAseq Available	ECM proteomics Not Available	ScRNASeq Not Available	Epigenetics Available
Patient 1033	Genetics Available	Bulk RNAseq Available	ECM proteomics Available	ScRNASeq Not Available	Epigenetics Not Available
Patient 1034	Genetics Available	Bulk RNAseq Available	ECM proteomics Not Available	ScRNASeq Not Available	Epigenetics Not Available
Patient 1035	Genetics Available	Bulk RNAseq Available	ECM proteomics Not Available	ScRNASeq Not Available	Epigenetics Not Available
Patient 1036	Genetics Available	Bulk RNAseq Available	ECM proteomics Not Available	ScRNASeq Not Available	Epigenetics Available
Patient 1037	Genetics Available	Bulk RNAseq Not Available	ECM proteomics Not Available	ScRNASeq Not Available	Epigenetics Not Available
Patient 1038	Genetics Available	Bulk RNAseq Available	ECM proteomics Not Available	ScRNASeq Not Available	Epigenetics Not Available
Patient 1039	Genetics Available	Bulk RNAseq Available	ECM proteomics Not Available	ScRNASeq Not Available	Epigenetics Available
Patient 1040	Genetics Available	Bulk RNAseq Not Available	ECM proteomics Not Available	ScRNASeq Not Available	Epigenetics Not Available
Patient 1041	Genetics Available	Bulk RNAseq Not Available	ECM proteomics Not Available	ScRNASeq Not Available	Epigenetics Not Available
Patient 1042	Genetics Not Available	Bulk RNAseq Not Available	ECM proteomics Not Available	ScRNASeq Not Available	Epigenetics Not Available
Patient 1043	Genetics Available	Bulk RNAseq Not Available	ECM proteomics Not Available	ScRNASeq Not Available	Epigenetics Not Available
Patient 1044	Genetics Available	Bulk RNAseq Available	ECM proteomics Not Available	ScRNASeq Not Available	Epigenetics Not Available
Patient 1045	Genetics Available	Bulk RNAseq Available	ECM proteomics Available	ScRNASeq Not Available	Epigenetics Not Available
Patient 1046	Genetics Available	Bulk RNAseq Not Available	ECM proteomics Not Available	ScRNASeq Not Available	Epigenetics Not Available
Patient 1047	Genetics Available	Bulk RNAseq Not Available	ECM proteomics Not Available	ScRNASeq Not Available	Epigenetics Not Available
Patient 1048	Genetics Available	Bulk RNAseq Not Available	ECM proteomics Not Available	ScRNASeq Not Available	Epigenetics Available
Patient 1049	Genetics Available	Bulk RNAseq Not Available	ECM proteomics Not Available	ScRNASeq Not Available	Epigenetics Not Available
Patient 1050	Genetics Available	Bulk RNAseq Available	ECM proteomics Not Available	ScRNASeq Not Available	Epigenetics Not Available
Patient 1051	Genetics Not Available	Bulk RNAseq Not Available	ECM proteomics Not Available	ScRNASeq Not Available	Epigenetics Not Available
Patient 1052	Genetics Available	Bulk RNAseq Available	ECM proteomics Not Available	ScRNASeq Not Available	Epigenetics Not Available
Patient 1053	Genetics Available	Bulk RNAseq Available	ECM proteomics Not Available	ScRNASeq Not Available	Epigenetics Not Available
Patient 1054	Genetics Available	Bulk RNAseq Not Available	ECM proteomics Not Available	ScRNASeq Not Available	Epigenetics Not Available
Patient 1055	Genetics Available	Bulk RNAseq Not Available	ECM proteomics Not Available	ScRNASeq Not Available	Epigenetics Not Available
Patient 1056	Genetics Available	Bulk RNAseq Not Available	ECM proteomics Not Available	ScRNASeq Not Available	Epigenetics Not Available
Patient 1057	Genetics Available	Bulk RNAseq Not Available	ECM proteomics Not Available	ScRNASeq Not Available	Epigenetics Not Available
Patient 1058	Genetics Not Available	Bulk RNAseq Not Available	ECM proteomics Not Available	ScRNASeq Not Available	Epigenetics Not Available
Patient 1059	Genetics Available	Bulk RNAseq Available	ECM proteomics Not Available	ScRNASeq Not Available	Epigenetics Not Available
Patient 1060	Genetics Not Available	Bulk RNAseq Not Available	ECM proteomics Not Available	ScRNASeq Not Available	Epigenetics Not Available
Patient 1061	Genetics Available	Bulk RNAseq Available	ECM proteomics Available	ScRNASeq Not Available	Epigenetics Available
Patient 1062	Genetics Available	Bulk RNAseq Available	ECM proteomics Not Available	ScRNASeq Not Available	Epigenetics Available
Patient 1063	Genetics Available	Bulk RNAseq Available	ECM proteomics Available	ScRNASeq Not Available	Epigenetics Available
Patient 1064	Genetics Available	Bulk RNAseq Available	ECM proteomics Not Available	ScRNASeq Not Available	Epigenetics Available
Patient 1065	Genetics Available	Bulk RNAseq Not Available	ECM proteomics Not Available	ScRNASeq Not Available	Epigenetics Not Available
Patient 1066	Genetics Available	Bulk RNAseq Available	ECM proteomics Not Available	ScRNASeq Not Available	Epigenetics Not Available
Patient 1067	Genetics Available	Bulk RNAseq Available	ECM proteomics Not Available	ScRNASeq Not Available	Epigenetics Not Available
Patient 1068	Genetics Available	Bulk RNAseq Available	ECM proteomics Available	ScRNASeq Not Available	Epigenetics Not Available
Patient 1069	Genetics Available	Bulk RNAseq Available	ECM proteomics Not Available	ScRNASeq Not Available	Epigenetics Available
Patient 1070	Genetics Available	Bulk RNAseq Not Available	ECM proteomics Not Available	ScRNASeq Not Available	Epigenetics Not Available
Patient 1071	Genetics Available	Bulk RNAseq Available	ECM proteomics Not Available	ScRNASeq Not Available	Epigenetics Available
Patient 1072	Genetics Not Available	Bulk RNAseq Not Available	ECM proteomics Not Available	ScRNASeq Not Available	Epigenetics Not Available
Patient 1073	Genetics Available	Bulk RNAseq Available	ECM proteomics Not Available	ScRNASeq Not Available	Epigenetics Available
Patient 1074	Genetics Available	Bulk RNAseq Available	ECM proteomics Not Available	ScRNASeq Not Available	Epigenetics Available
Patient 1075	Genetics Available	Bulk RNAseq Available	ECM proteomics Available	ScRNASeq Not Available	Epigenetics Not Available
Patient 1076	Genetics Not Available	Bulk RNAseq Not Available	ECM proteomics Not Available	ScRNASeq Not Available	Epigenetics Not Available
Patient 1077	Genetics Not Available	Bulk RNAseq Not Available	ECM proteomics Not Available	ScRNASeq Not Available	Epigenetics Not Available
Patient 1078	Genetics Not Available	Bulk RNAseq Not Available	ECM proteomics Not Available	ScRNASeq Not Available	Epigenetics Not Available
Patient 1079	Genetics Available	Bulk RNAseq Available	ECM proteomics Not Available	ScRNASeq Not Available	Epigenetics Available
Patient 1080	Genetics Not Available	Bulk RNAseq Available	ECM proteomics Not Available	ScRNASeq Not Available	Epigenetics Not Available
Patient 1081	Genetics Available	Bulk RNAseq Available	ECM proteomics Not Available	ScRNASeq Not Available	Epigenetics Available
Patient 1082	Genetics Not Available	Bulk RNAseq Not Available	ECM proteomics Not Available	ScRNASeq Not Available	Epigenetics Not Available
Patient 1083	Genetics Available	Bulk RNAseq Not Available	ECM proteomics Not Available	ScRNASeq Not Available	Epigenetics Not Available
Patient 1084	Genetics Available	Bulk RNAseq Not Available	ECM proteomics Not Available	ScRNASeq Not Available	Epigenetics Not Available
Patient 1085	Genetics Available	Bulk RNAseq Not Available	ECM proteomics Not Available	ScRNASeq Not Available	Epigenetics Not Available
Patient 1086	Genetics Available	Bulk RNAseq Available	ECM proteomics Available	ScRNASeq Not Available	Epigenetics Available
Patient 1087	Genetics Available	Bulk RNAseq Available	ECM proteomics Not Available	ScRNASeq Not Available	Epigenetics Not Available
Patient 1088	Genetics Available	Bulk RNAseq Not Available	ECM proteomics Not Available	ScRNASeq Not Available	Epigenetics Not Available
Patient 1089	Genetics Available	Bulk RNAseq Not Available	ECM proteomics Not Available	ScRNASeq Not Available	Epigenetics Not Available
Patient 1090	Genetics Available	Bulk RNAseq Not Available	ECM proteomics Not Available	ScRNASeq Not Available	Epigenetics Not Available
Patient 1091	Genetics Not Available	Bulk RNAseq Available	ECM proteomics Not Available	ScRNASeq Not Available	Epigenetics Not Available
Patient 1092	Genetics Available	Bulk RNAseq Available	ECM proteomics Available	ScRNASeq Not Available	Epigenetics Not Available
Patient 1093	Genetics Available	Bulk RNAseq Available	ECM proteomics Not Available	ScRNASeq Not Available	Epigenetics Not Available
Patient 1094	Genetics Available	Bulk RNAseq Not Available	ECM proteomics Not Available	ScRNASeq Not Available	Epigenetics Not Available
Patient 1095	Genetics Not Available	Bulk RNAseq Not Available	ECM proteomics Not Available	ScRNASeq Not Available	Epigenetics Not Available
Patient 1096	Genetics Available	Bulk RNAseq Not Available	ECM proteomics Not Available	ScRNASeq Not Available	Epigenetics Not Available
Patient 1097	Genetics Available	Bulk RNAseq Available	ECM proteomics Available	ScRNASeq Not Available	Epigenetics Not Available
Patient 1098	Genetics Available	Bulk RNAseq Not Available	ECM proteomics Not Available	ScRNASeq Not Available	Epigenetics Not Available
Patient 1099	Genetics Available	Bulk RNAseq Available	ECM proteomics Not Available	ScRNASeq Not Available	Epigenetics Available
Patient 1100	Genetics Available	Bulk RNAseq Not Available	ECM proteomics Not Available	ScRNASeq Not Available	Epigenetics Not Available
Patient 1101	Genetics Available	Bulk RNAseq Not Available	ECM proteomics Not Available	ScRNASeq Not Available	Epigenetics Not Available
Patient 1102	Genetics Available	Bulk RNAseq Available	ECM proteomics Available	ScRNASeq Not Available	Epigenetics Not Available
Patient 1103	Genetics Available	Bulk RNAseq Not Available	ECM proteomics Not Available	ScRNASeq Not Available	Epigenetics Not Available
Patient 1104	Genetics Available	Bulk RNAseq Available	ECM proteomics Not Available	ScRNASeq Not Available	Epigenetics Not Available
Patient 1105	Genetics Available	Bulk RNAseq Not Available	ECM proteomics Not Available	ScRNASeq Not Available	Epigenetics Not Available
Patient 1106	Genetics Available	Bulk RNAseq Available	ECM proteomics Not Available	ScRNASeq Not Available	Epigenetics Available
Patient 1107	Genetics Available	Bulk RNAseq Available	ECM proteomics Not Available	ScRNASeq Not Available	Epigenetics Not Available
Patient 1108	Genetics Available	Bulk RNAseq Not Available	ECM proteomics Not Available	ScRNASeq Not Available	Epigenetics Not Available
Patient 1109	Genetics Available	Bulk RNAseq Not Available	ECM proteomics Not Available	ScRNASeq Not Available	Epigenetics Not Available
Patient 1110	Genetics Available	Bulk RNAseq Available	ECM proteomics Not Available	ScRNASeq Not Available	Epigenetics Not Available
Patient 1111	Genetics Available	Bulk RNAseq Not Available	ECM proteomics Not Available	ScRNASeq Not Available	Epigenetics Not Available
Patient 1112	Genetics Available	Bulk RNAseq Not Available	ECM proteomics Not Available	ScRNASeq Not Available	Epigenetics Not Available
Patient 1113	Genetics Available	Bulk RNAseq Not Available	ECM proteomics Not Available	ScRNASeq Not Available	Epigenetics Not Available
Patient 1114	Genetics Available	Bulk RNAseq Not Available	ECM proteomics Not Available	ScRNASeq Not Available	Epigenetics Not Available
Patient 1115	Genetics Available	Bulk RNAseq Available	ECM proteomics Not Available	ScRNASeq Not Available	Epigenetics Available
Patient 1116	Genetics Available	Bulk RNAseq Not Available	ECM proteomics Not Available	ScRNASeq Not Available	Epigenetics Not Available
Patient 1117	Genetics Available	Bulk RNAseq Available	ECM proteomics Not Available	ScRNASeq Not Available	Epigenetics Available
Patient 1118	Genetics Not Available	Bulk RNAseq Available	ECM proteomics Not Available	ScRNASeq Not Available	Epigenetics Available
Patient 1119	Genetics Available	Bulk RNAseq Available	ECM proteomics Not Available	ScRNASeq Not Available	Epigenetics Available
Patient 1120	Genetics Available	Bulk RNAseq Not Available	ECM proteomics Not Available	ScRNASeq Not Available	Epigenetics Not Available
Patient 1121	Genetics Not Available	Bulk RNAseq Not Available	ECM proteomics Not Available	ScRNASeq Not Available	Epigenetics Not Available
Patient 1122	Genetics Not Available	Bulk RNAseq Not Available	ECM proteomics Not Available	ScRNASeq Not Available	Epigenetics Not Available
Patient 1123	Genetics Available	Bulk RNAseq Not Available	ECM proteomics Not Available	ScRNASeq Not Available	Epigenetics Not Available
Patient 1124	Genetics Available	Bulk RNAseq Available	ECM proteomics Not Available	ScRNASeq Not Available	Epigenetics Not Available
Patient 1125	Genetics Available	Bulk RNAseq Available	ECM proteomics Available	ScRNASeq Not Available	Epigenetics Not Available
Patient 1126	Genetics Available	Bulk RNAseq Available	ECM proteomics Available	ScRNASeq Not Available	Epigenetics Available
Patient 1127	Genetics Available	Bulk RNAseq Not Available	ECM proteomics Not Available	ScRNASeq Not Available	Epigenetics Not Available
Patient 1128	Genetics Available	Bulk RNAseq Not Available	ECM proteomics Not Available	ScRNASeq Not Available	Epigenetics Not Available
Patient 1129	Genetics Available	Bulk RNAseq Not Available	ECM proteomics Not Available	ScRNASeq Not Available	Epigenetics Not Available
Patient 1130	Genetics Available	Bulk RNAseq Not Available	ECM proteomics Not Available	ScRNASeq Not Available	Epigenetics Not Available
Patient 1131	Genetics Available	Bulk RNAseq Available	ECM proteomics Available	ScRNASeq Not Available	Epigenetics Available
Patient 1132	Genetics Available	Bulk RNAseq Available	ECM proteomics Available	ScRNASeq Not Available	Epigenetics Not Available
Patient 1133	Genetics Available	Bulk RNAseq Not Available	ECM proteomics Not Available	ScRNASeq Not Available	Epigenetics Not Available
Patient 1134	Genetics Available	Bulk RNAseq Not Available	ECM proteomics Not Available	ScRNASeq Not Available	Epigenetics Not Available
Patient 1135	Genetics Available	Bulk RNAseq Available	ECM proteomics Not Available	ScRNASeq Not Available	Epigenetics Available
Patient 1136	Genetics Available	Bulk RNAseq Available	ECM proteomics Not Available	ScRNASeq Not Available	Epigenetics Not Available
Patient 1137	Genetics Available	Bulk RNAseq Not Available	ECM proteomics Not Available	ScRNASeq Not Available	Epigenetics Not Available
Patient 1138	Genetics Available	Bulk RNAseq Not Available	ECM proteomics Not Available	ScRNASeq Not Available	Epigenetics Not Available
Patient 1139	Genetics Available	Bulk RNAseq Available	ECM proteomics Available	ScRNASeq Not Available	Epigenetics Not Available
Patient 1140	Genetics Available	Bulk RNAseq Not Available	ECM proteomics Not Available	ScRNASeq Not Available	Epigenetics Not Available
Patient 1141	Genetics Available	Bulk RNAseq Not Available	ECM proteomics Not Available	ScRNASeq Not Available	Epigenetics Available
Patient 1142	Genetics Available	Bulk RNAseq Not Available	ECM proteomics Not Available	ScRNASeq Not Available	Epigenetics Available
Patient 1143	Genetics Available	Bulk RNAseq Not Available	ECM proteomics Not Available	ScRNASeq Not Available	Epigenetics Not Available
Patient 1144	Genetics Available	Bulk RNAseq Available	ECM proteomics Available	ScRNASeq Not Available	Epigenetics Available
Patient 1145	Genetics Available	Bulk RNAseq Not Available	ECM proteomics Not Available	ScRNASeq Not Available	Epigenetics Not Available
Patient 1146	Genetics Available	Bulk RNAseq Available	ECM proteomics Available	ScRNASeq Not Available	Epigenetics Not Available
Patient 1147	Genetics Available	Bulk RNAseq Not Available	ECM proteomics Not Available	ScRNASeq Not Available	Epigenetics Not Available
Patient 1148	Genetics Available	Bulk RNAseq Available	ECM proteomics Available	ScRNASeq Not Available	Epigenetics Available
Patient 1149	Genetics Available	Bulk RNAseq Available	ECM proteomics Available	ScRNASeq Not Available	Epigenetics Available
Patient 1150	Genetics Not Available	Bulk RNAseq Not Available	ECM proteomics Not Available	ScRNASeq Not Available	Epigenetics Not Available
Patient 1151	Genetics Available	Bulk RNAseq Not Available	ECM proteomics Not Available	ScRNASeq Not Available	Epigenetics Not Available
Patient 1152	Genetics Available	Bulk RNAseq Available	ECM proteomics Available	ScRNASeq Not Available	Epigenetics Not Available
Patient 1153	Genetics Available	Bulk RNAseq Not Available	ECM proteomics Not Available	ScRNASeq Not Available	Epigenetics Not Available
Patient 1154	Genetics Not Available	Bulk RNAseq Not Available	ECM proteomics Not Available	ScRNASeq Not Available	Epigenetics Available
Patient 1155	Genetics Available	Bulk RNAseq Available	ECM proteomics Not Available	ScRNASeq Not Available	Epigenetics Not Available
Patient 1156	Genetics Available	Bulk RNAseq Not Available	ECM proteomics Not Available	ScRNASeq Not Available	Epigenetics Not Available
Patient 1157	Genetics Available	Bulk RNAseq Available	ECM proteomics Available	ScRNASeq Not Available	Epigenetics Not Available
Patient 1158	Genetics Available	Bulk RNAseq Not Available	ECM proteomics Not Available	ScRNASeq Not Available	Epigenetics Not Available
Patient 1159	Genetics Available	Bulk RNAseq Not Available	ECM proteomics Not Available	ScRNASeq Not Available	Epigenetics Not Available
Patient 1160	Genetics Available	Bulk RNAseq Not Available	ECM proteomics Not Available	ScRNASeq Not Available	Epigenetics Not Available
Patient 1161	Genetics Available	Bulk RNAseq Not Available	ECM proteomics Not Available	ScRNASeq Not Available	Epigenetics Not Available
Patient 1162	Genetics Available	Bulk RNAseq Not Available	ECM proteomics Not Available	ScRNASeq Not Available	Epigenetics Not Available
Patient 1163	Genetics Available	Bulk RNAseq Not Available	ECM proteomics Not Available	ScRNASeq Not Available	Epigenetics Not Available
Patient 1164	Genetics Available	Bulk RNAseq Not Available	ECM proteomics Not Available	ScRNASeq Not Available	Epigenetics Not Available
Patient 1165	Genetics Available	Bulk RNAseq Not Available	ECM proteomics Not Available	ScRNASeq Not Available	Epigenetics Not Available
Patient 1166	Genetics Available	Bulk RNAseq Not Available	ECM proteomics Not Available	ScRNASeq Not Available	Epigenetics Not Available
Patient 1167	Genetics Not Available	Bulk RNAseq Not Available	ECM proteomics Not Available	ScRNASeq Not Available	Epigenetics Not Available
Patient 1168	Genetics Available	Bulk RNAseq Not Available	ECM proteomics Not Available	ScRNASeq Not Available	Epigenetics Available
Patient 1169	Genetics Available	Bulk RNAseq Available	ECM proteomics Available	ScRNASeq Not Available	Epigenetics Available
Patient 1170	Genetics Available	Bulk RNAseq Not Available	ECM proteomics Not Available	ScRNASeq Not Available	Epigenetics Not Available
Patient 1171	Genetics Not Available	Bulk RNAseq Not Available	ECM proteomics Not Available	ScRNASeq Not Available	Epigenetics Not Available
Patient 1172	Genetics Not Available	Bulk RNAseq Not Available	ECM proteomics Not Available	ScRNASeq Not Available	Epigenetics Not Available
Patient 1173	Genetics Available	Bulk RNAseq Not Available	ECM proteomics Not Available	ScRNASeq Not Available	Epigenetics Not Available
Patient 1174	Genetics Not Available	Bulk RNAseq Not Available	ECM proteomics Not Available	ScRNASeq Not Available	Epigenetics Not Available
Patient 1175	Genetics Available	Bulk RNAseq Available	ECM proteomics Not Available	ScRNASeq Not Available	Epigenetics Available
Patient 1176	Genetics Not Available	Bulk RNAseq Not Available	ECM proteomics Not Available	ScRNASeq Not Available	Epigenetics Available
Patient 1177	Genetics Available	Bulk RNAseq Available	ECM proteomics Not Available	ScRNASeq Not Available	Epigenetics Available
Patient 1178	Genetics Not Available	Bulk RNAseq Not Available	ECM proteomics Not Available	ScRNASeq Not Available	Epigenetics Not Available
Patient 1179	Genetics Available	Bulk RNAseq Not Available	ECM proteomics Not Available	ScRNASeq Not Available	Epigenetics Not Available
Patient 1180	Genetics Not Available	Bulk RNAseq Not Available	ECM proteomics Not Available	ScRNASeq Not Available	Epigenetics Not Available
Patient 1181	Genetics Not Available	Bulk RNAseq Not Available	ECM proteomics Not Available	ScRNASeq Not Available	Epigenetics Not Available
Patient 1182	Genetics Available	Bulk RNAseq Available	ECM proteomics Not Available	ScRNASeq Not Available	Epigenetics Not Available
Patient 1183	Genetics Available	Bulk RNAseq Available	ECM proteomics Not Available	ScRNASeq Not Available	Epigenetics Not Available
Patient 1184	Genetics Available	Bulk RNAseq Available	ECM proteomics Not Available	ScRNASeq Not Available	Epigenetics Available
Patient 1185	Genetics Available	Bulk RNAseq Not Available	ECM proteomics Not Available	ScRNASeq Not Available	Epigenetics Not Available
Patient 1186	Genetics Available	Bulk RNAseq Not Available	ECM proteomics Not Available	ScRNASeq Not Available	Epigenetics Not Available
Patient 1187	Genetics Available	Bulk RNAseq Available	ECM proteomics Not Available	ScRNASeq Not Available	Epigenetics Not Available
Patient 1188	Genetics Not Available	Bulk RNAseq Not Available	ECM proteomics Not Available	ScRNASeq Not Available	Epigenetics Not Available
Patient 1189	Genetics Available	Bulk RNAseq Not Available	ECM proteomics Not Available	ScRNASeq Not Available	Epigenetics Not Available
Patient 1190	Genetics Available	Bulk RNAseq Available	ECM proteomics Not Available	ScRNASeq Not Available	Epigenetics Not Available
Patient 1191	Genetics Available	Bulk RNAseq Not Available	ECM proteomics Not Available	ScRNASeq Not Available	Epigenetics Not Available
Patient 1192	Genetics Available	Bulk RNAseq Available	ECM proteomics Not Available	ScRNASeq Not Available	Epigenetics Not Available
Patient 1193	Genetics Available	Bulk RNAseq Not Available	ECM proteomics Not Available	ScRNASeq Not Available	Epigenetics Not Available
Patient 1194	Genetics Available	Bulk RNAseq Available	ECM proteomics Available	ScRNASeq Not Available	Epigenetics Not Available
Patient 1195	Genetics Available	Bulk RNAseq Not Available	ECM proteomics Not Available	ScRNASeq Not Available	Epigenetics Not Available
Patient 1196	Genetics Available	Bulk RNAseq Available	ECM proteomics Not Available	ScRNASeq Not Available	Epigenetics Not Available
Patient 1197	Genetics Available	Bulk RNAseq Not Available	ECM proteomics Not Available	ScRNASeq Not Available	Epigenetics Not Available
Patient 1198	Genetics Available	Bulk RNAseq Not Available	ECM proteomics Not Available	ScRNASeq Not Available	Epigenetics Not Available
Patient 1199	Genetics Available	Bulk RNAseq Available	ECM proteomics Available	ScRNASeq Not Available	Epigenetics Available
Patient 1200	Genetics Available	Bulk RNAseq Not Available	ECM proteomics Not Available	ScRNASeq Not Available	Epigenetics Not Available
Patient 1201	Genetics Available	Bulk RNAseq Available	ECM proteomics Available	ScRNASeq Not Available	Epigenetics Available
Patient 1202	Genetics Available	Bulk RNAseq Not Available	ECM proteomics Not Available	ScRNASeq Not Available	Epigenetics Not Available
Patient 1203	Genetics Available	Bulk RNAseq Not Available	ECM proteomics Not Available	ScRNASeq Not Available	Epigenetics Not Available
Patient 1204	Genetics Available	Bulk RNAseq Not Available	ECM proteomics Not Available	ScRNASeq Not Available	Epigenetics Not Available
Patient 1205	Genetics Available	Bulk RNAseq Not Available	ECM proteomics Not Available	ScRNASeq Not Available	Epigenetics Not Available
Patient 1206	Genetics Available	Bulk RNAseq Available	ECM proteomics Not Available	ScRNASeq Not Available	Epigenetics Not Available
Patient 1207	Genetics Available	Bulk RNAseq Available	ECM proteomics Available	ScRNASeq Not Available	Epigenetics Available
Patient 1208	Genetics Available	Bulk RNAseq Available	ECM proteomics Not Available	ScRNASeq Not Available	Epigenetics Not Available
Patient 1209	Genetics Available	Bulk RNAseq Not Available	ECM proteomics Not Available	ScRNASeq Not Available	Epigenetics Not Available
Patient 1210	Genetics Available	Bulk RNAseq Not Available	ECM proteomics Not Available	ScRNASeq Not Available	Epigenetics Not Available
Patient 1211	Genetics Available	Bulk RNAseq Not Available	ECM proteomics Not Available	ScRNASeq Not Available	Epigenetics Not Available
Patient 1212	Genetics Available	Bulk RNAseq Not Available	ECM proteomics Not Available	ScRNASeq Not Available	Epigenetics Not Available
Patient 1213	Genetics Not Available	Bulk RNAseq Not Available	ECM proteomics Not Available	ScRNASeq Not Available	Epigenetics Not Available
Patient 1214	Genetics Available	Bulk RNAseq Available	ECM proteomics Not Available	ScRNASeq Not Available	Epigenetics Not Available
Patient 1215	Genetics Available	Bulk RNAseq Not Available	ECM proteomics Not Available	ScRNASeq Not Available	Epigenetics Not Available
Patient 1216	Genetics Available	Bulk RNAseq Not Available	ECM proteomics Not Available	ScRNASeq Not Available	Epigenetics Not Available
Patient 1217	Genetics Available	Bulk RNAseq Not Available	ECM proteomics Not Available	ScRNASeq Not Available	Epigenetics Not Available
Patient 1218	Genetics Available	Bulk RNAseq Available	ECM proteomics Available	ScRNASeq Not Available	Epigenetics Available
Patient 1219	Genetics Available	Bulk RNAseq Available	ECM proteomics Not Available	ScRNASeq Not Available	Epigenetics Available
Patient 1220	Genetics Available	Bulk RNAseq Available	ECM proteomics Not Available	ScRNASeq Not Available	Epigenetics Not Available
Patient 1221	Genetics Available	Bulk RNAseq Available	ECM proteomics Not Available	ScRNASeq Not Available	Epigenetics Not Available
Patient 1222	Genetics Available	Bulk RNAseq Not Available	ECM proteomics Not Available	ScRNASeq Not Available	Epigenetics Not Available
Patient 1223	Genetics Available	Bulk RNAseq Available	ECM proteomics Not Available	ScRNASeq Not Available	Epigenetics Available
Patient 1224	Genetics Available	Bulk RNAseq Available	ECM proteomics Not Available	ScRNASeq Not Available	Epigenetics Not Available
Patient 1225	Genetics Available	Bulk RNAseq Not Available	ECM proteomics Not Available	ScRNASeq Not Available	Epigenetics Not Available
Patient 1226	Genetics Available	Bulk RNAseq Available	ECM proteomics Not Available	ScRNASeq Not Available	Epigenetics Available
Patient 1227	Genetics Available	Bulk RNAseq Not Available	ECM proteomics Not Available	ScRNASeq Not Available	Epigenetics Available
Patient 1228	Genetics Available	Bulk RNAseq Available	ECM proteomics Not Available	ScRNASeq Not Available	Epigenetics Available
Patient 1229	Genetics Available	Bulk RNAseq Available	ECM proteomics Available	ScRNASeq Not Available	Epigenetics Available
Patient 1230	Genetics Available	Bulk RNAseq Available	ECM proteomics Not Available	ScRNASeq Not Available	Epigenetics Available
Patient 1231	Genetics Not Available	Bulk RNAseq Available	ECM proteomics Not Available	ScRNASeq Not Available	Epigenetics Available
Patient 1232	Genetics Available	Bulk RNAseq Not Available	ECM proteomics Not Available	ScRNASeq Not Available	Epigenetics Not Available
Patient 1233	Genetics Available	Bulk RNAseq Available	ECM proteomics Not Available	ScRNASeq Not Available	Epigenetics Available
Patient 1234	Genetics Available	Bulk RNAseq Not Available	ECM proteomics Not Available	ScRNASeq Not Available	Epigenetics Not Available
Patient 1235	Genetics Available	Bulk RNAseq Not Available	ECM proteomics Not Available	ScRNASeq Not Available	Epigenetics Not Available
Patient 1236	Genetics Available	Bulk RNAseq Not Available	ECM proteomics Not Available	ScRNASeq Not Available	Epigenetics Not Available
Patient 1237	Genetics Available	Bulk RNAseq Available	ECM proteomics Available	ScRNASeq Not Available	Epigenetics Available
Patient 1238	Genetics Available	Bulk RNAseq Not Available	ECM proteomics Not Available	ScRNASeq Not Available	Epigenetics Not Available
Patient 1239	Genetics Available	Bulk RNAseq Available	ECM proteomics Available	ScRNASeq Not Available	Epigenetics Not Available
Patient 1240	Genetics Available	Bulk RNAseq Not Available	ECM proteomics Not Available	ScRNASeq Not Available	Epigenetics Not Available
Patient 1241	Genetics Available	Bulk RNAseq Not Available	ECM proteomics Not Available	ScRNASeq Not Available	Epigenetics Not Available
Patient 1242	Genetics Available	Bulk RNAseq Available	ECM proteomics Available	ScRNASeq Not Available	Epigenetics Available
Patient 1243	Genetics Available	Bulk RNAseq Available	ECM proteomics Not Available	ScRNASeq Not Available	Epigenetics Available
Patient 1244	Genetics Not Available	Bulk RNAseq Not Available	ECM proteomics Not Available	ScRNASeq Not Available	Epigenetics Not Available
Patient 1245	Genetics Available	Bulk RNAseq Available	ECM proteomics Available	ScRNASeq Not Available	Epigenetics Available
Patient 1246	Genetics Available	Bulk RNAseq Not Available	ECM proteomics Not Available	ScRNASeq Not Available	Epigenetics Not Available
Patient 1247	Genetics Available	Bulk RNAseq Not Available	ECM proteomics Not Available	ScRNASeq Not Available	Epigenetics Not Available
Patient 1248	Genetics Available	Bulk RNAseq Not Available	ECM proteomics Not Available	ScRNASeq Not Available	Epigenetics Not Available
Patient 1249	Genetics Available	Bulk RNAseq Not Available	ECM proteomics Not Available	ScRNASeq Not Available	Epigenetics Not Available
Patient 1250	Genetics Available	Bulk RNAseq Available	ECM proteomics Not Available	ScRNASeq Not Available	Epigenetics Not Available
Patient 1251	Genetics Available	Bulk RNAseq Not Available	ECM proteomics Not Available	ScRNASeq Not Available	Epigenetics Not Available
Patient 1252	Genetics Available	Bulk RNAseq Not Available	ECM proteomics Not Available	ScRNASeq Not Available	Epigenetics Not Available
Patient 1253	Genetics Available	Bulk RNAseq Not Available	ECM proteomics Not Available	ScRNASeq Not Available	Epigenetics Not Available
Patient 1254	Genetics Available	Bulk RNAseq Not Available	ECM proteomics Not Available	ScRNASeq Not Available	Epigenetics Not Available
Patient 1255	Genetics Available	Bulk RNAseq Not Available	ECM proteomics Not Available	ScRNASeq Not Available	Epigenetics Not Available
Patient 1256	Genetics Not Available	Bulk RNAseq Not Available	ECM proteomics Not Available	ScRNASeq Not Available	Epigenetics Not Available
Patient 1257	Genetics Available	Bulk RNAseq Not Available	ECM proteomics Not Available	ScRNASeq Not Available	Epigenetics Not Available
Patient 1258	Genetics Available	Bulk RNAseq Not Available	ECM proteomics Not Available	ScRNASeq Not Available	Epigenetics Not Available
Patient 1259	Genetics Available	Bulk RNAseq Not Available	ECM proteomics Not Available	ScRNASeq Not Available	Epigenetics Not Available
Patient 1260	Genetics Available	Bulk RNAseq Not Available	ECM proteomics Not Available	ScRNASeq Not Available	Epigenetics Not Available
Patient 1261	Genetics Available	Bulk RNAseq Available	ECM proteomics Not Available	ScRNASeq Not Available	Epigenetics Not Available
Patient 1262	Genetics Available	Bulk RNAseq Not Available	ECM proteomics Not Available	ScRNASeq Not Available	Epigenetics Not Available
Patient 1263	Genetics Available	Bulk RNAseq Not Available	ECM proteomics Not Available	ScRNASeq Not Available	Epigenetics Not Available
Patient 1264	Genetics Available	Bulk RNAseq Available	ECM proteomics Not Available	ScRNASeq Not Available	Epigenetics Not Available
Patient 1265	Genetics Available	Bulk RNAseq Not Available	ECM proteomics Not Available	ScRNASeq Not Available	Epigenetics Not Available
Patient 1266	Genetics Available	Bulk RNAseq Not Available	ECM proteomics Not Available	ScRNASeq Not Available	Epigenetics Not Available
Patient 1267	Genetics Not Available	Bulk RNAseq Not Available	ECM proteomics Not Available	ScRNASeq Not Available	Epigenetics Available
Patient 1268	Genetics Available	Bulk RNAseq Not Available	ECM proteomics Not Available	ScRNASeq Not Available	Epigenetics Not Available
Patient 1269	Genetics Available	Bulk RNAseq Not Available	ECM proteomics Not Available	ScRNASeq Not Available	Epigenetics Not Available
Patient 1270	Genetics Available	Bulk RNAseq Not Available	ECM proteomics Not Available	ScRNASeq Not Available	Epigenetics Not Available
Patient 1271	Genetics Available	Bulk RNAseq Not Available	ECM proteomics Not Available	ScRNASeq Not Available	Epigenetics Not Available
Patient 1272	Genetics Available	Bulk RNAseq Not Available	ECM proteomics Not Available	ScRNASeq Not Available	Epigenetics Not Available
Patient 1273	Genetics Available	Bulk RNAseq Available	ECM proteomics Available	ScRNASeq Not Available	Epigenetics Available
Patient 1274	Genetics Available	Bulk RNAseq Not Available	ECM proteomics Not Available	ScRNASeq Not Available	Epigenetics Not Available
Patient 1275	Genetics Available	Bulk RNAseq Not Available	ECM proteomics Not Available	ScRNASeq Not Available	Epigenetics Not Available
Patient 1276	Genetics Available	Bulk RNAseq Available	ECM proteomics Not Available	ScRNASeq Not Available	Epigenetics Available
Patient 1277	Genetics Available	Bulk RNAseq Not Available	ECM proteomics Not Available	ScRNASeq Not Available	Epigenetics Not Available
Patient 1278	Genetics Available	Bulk RNAseq Not Available	ECM proteomics Not Available	ScRNASeq Not Available	Epigenetics Not Available
Patient 1279	Genetics Available	Bulk RNAseq Not Available	ECM proteomics Not Available	ScRNASeq Not Available	Epigenetics Not Available
Patient 1280	Genetics Available	Bulk RNAseq Not Available	ECM proteomics Not Available	ScRNASeq Not Available	Epigenetics Not Available
Patient 1281	Genetics Available	Bulk RNAseq Available	ECM proteomics Not Available	ScRNASeq Not Available	Epigenetics Available
Patient 1282	Genetics Available	Bulk RNAseq Not Available	ECM proteomics Not Available	ScRNASeq Not Available	Epigenetics Not Available
Patient 1283	Genetics Available	Bulk RNAseq Available	ECM proteomics Available	ScRNASeq Not Available	Epigenetics Not Available
Patient 1284	Genetics Available	Bulk RNAseq Not Available	ECM proteomics Not Available	ScRNASeq Not Available	Epigenetics Not Available
Patient 1285	Genetics Available	Bulk RNAseq Not Available	ECM proteomics Not Available	ScRNASeq Not Available	Epigenetics Not Available
Patient 1286	Genetics Available	Bulk RNAseq Not Available	ECM proteomics Not Available	ScRNASeq Not Available	Epigenetics Not Available
Patient 1287	Genetics Available	Bulk RNAseq Available	ECM proteomics Available	ScRNASeq Not Available	Epigenetics Not Available
Patient 1288	Genetics Available	Bulk RNAseq Available	ECM proteomics Not Available	ScRNASeq Not Available	Epigenetics Not Available
Patient 1289	Genetics Available	Bulk RNAseq Not Available	ECM proteomics Not Available	ScRNASeq Not Available	Epigenetics Not Available
Patient 1290	Genetics Available	Bulk RNAseq Not Available	ECM proteomics Not Available	ScRNASeq Not Available	Epigenetics Not Available
Patient 1291	Genetics Available	Bulk RNAseq Available	ECM proteomics Available	ScRNASeq Not Available	Epigenetics Not Available
Patient 1292	Genetics Available	Bulk RNAseq Available	ECM proteomics Not Available	ScRNASeq Not Available	Epigenetics Available
Patient 1293	Genetics Available	Bulk RNAseq Not Available	ECM proteomics Not Available	ScRNASeq Not Available	Epigenetics Not Available
Patient 1294	Genetics Available	Bulk RNAseq Not Available	ECM proteomics Not Available	ScRNASeq Not Available	Epigenetics Not Available
Patient 1295	Genetics Available	Bulk RNAseq Not Available	ECM proteomics Not Available	ScRNASeq Not Available	Epigenetics Not Available
Patient 1296	Genetics Available	Bulk RNAseq Not Available	ECM proteomics Not Available	ScRNASeq Not Available	Epigenetics Not Available
Patient 1297	Genetics Available	Bulk RNAseq Not Available	ECM proteomics Not Available	ScRNASeq Not Available	Epigenetics Not Available
Patient 1298	Genetics Available	Bulk RNAseq Not Available	ECM proteomics Not Available	ScRNASeq Not Available	Epigenetics Not Available
Patient 1299	Genetics Available	Bulk RNAseq Not Available	ECM proteomics Not Available	ScRNASeq Not Available	Epigenetics Not Available
Patient 1300	Genetics Available	Bulk RNAseq Not Available	ECM proteomics Not Available	ScRNASeq Not Available	Epigenetics Not Available
Patient 1301	Genetics Available	Bulk RNAseq Not Available	ECM proteomics Not Available	ScRNASeq Not Available	Epigenetics Not Available
Patient 1302	Genetics Not Available	Bulk RNAseq Not Available	ECM proteomics Not Available	ScRNASeq Not Available	Epigenetics Not Available
Patient 1303	Genetics Available	Bulk RNAseq Available	ECM proteomics Not Available	ScRNASeq Not Available	Epigenetics Available
Patient 1304	Genetics Available	Bulk RNAseq Available	ECM proteomics Available	ScRNASeq Not Available	Epigenetics Available
Patient 1305	Genetics Available	Bulk RNAseq Not Available	ECM proteomics Not Available	ScRNASeq Not Available	Epigenetics Not Available
Patient 1306	Genetics Available	Bulk RNAseq Not Available	ECM proteomics Not Available	ScRNASeq Not Available	Epigenetics Not Available
Patient 1307	Genetics Available	Bulk RNAseq Available	ECM proteomics Available	ScRNASeq Not Available	Epigenetics Available
Patient 1308	Genetics Not Available	Bulk RNAseq Not Available	ECM proteomics Not Available	ScRNASeq Not Available	Epigenetics Not Available
Patient 1309	Genetics Available	Bulk RNAseq Not Available	ECM proteomics Not Available	ScRNASeq Not Available	Epigenetics Not Available
Patient 1310	Genetics Available	Bulk RNAseq Not Available	ECM proteomics Not Available	ScRNASeq Not Available	Epigenetics Not Available
Patient 1311	Genetics Available	Bulk RNAseq Not Available	ECM proteomics Not Available	ScRNASeq Not Available	Epigenetics Not Available
Patient 1312	Genetics Available	Bulk RNAseq Not Available	ECM proteomics Not Available	ScRNASeq Not Available	Epigenetics Not Available
Patient 1313	Genetics Available	Bulk RNAseq Not Available	ECM proteomics Not Available	ScRNASeq Not Available	Epigenetics Not Available
Patient 1314	Genetics Available	Bulk RNAseq Not Available	ECM proteomics Not Available	ScRNASeq Not Available	Epigenetics Not Available
Patient 1315	Genetics Available	Bulk RNAseq Not Available	ECM proteomics Not Available	ScRNASeq Not Available	Epigenetics Not Available
Patient 1316	Genetics Available	Bulk RNAseq Not Available	ECM proteomics Not Available	ScRNASeq Not Available	Epigenetics Not Available
Patient 1317	Genetics Available	Bulk RNAseq Not Available	ECM proteomics Not Available	ScRNASeq Not Available	Epigenetics Not Available
Patient 1318	Genetics Available	Bulk RNAseq Not Available	ECM proteomics Not Available	ScRNASeq Not Available	Epigenetics Not Available
Patient 1319	Genetics Available	Bulk RNAseq Not Available	ECM proteomics Not Available	ScRNASeq Not Available	Epigenetics Not Available
Patient 1320	Genetics Available	Bulk RNAseq Not Available	ECM proteomics Not Available	ScRNASeq Not Available	Epigenetics Not Available
Patient 1321	Genetics Available	Bulk RNAseq Available	ECM proteomics Not Available	ScRNASeq Not Available	Epigenetics Not Available
Patient 1322	Genetics Available	Bulk RNAseq Available	ECM proteomics Available	ScRNASeq Not Available	Epigenetics Not Available
Patient 1323	Genetics Available	Bulk RNAseq Not Available	ECM proteomics Not Available	ScRNASeq Not Available	Epigenetics Not Available
Patient 1324	Genetics Available	Bulk RNAseq Not Available	ECM proteomics Not Available	ScRNASeq Not Available	Epigenetics Not Available
Patient 1325	Genetics Available	Bulk RNAseq Not Available	ECM proteomics Not Available	ScRNASeq Not Available	Epigenetics Not Available
Patient 1326	Genetics Available	Bulk RNAseq Available	ECM proteomics Not Available	ScRNASeq Not Available	Epigenetics Available
Patient 1327	Genetics Available	Bulk RNAseq Available	ECM proteomics Available	ScRNASeq Not Available	Epigenetics Available
Patient 1328	Genetics Available	Bulk RNAseq Not Available	ECM proteomics Not Available	ScRNASeq Not Available	Epigenetics Not Available
Patient 1329	Genetics Available	Bulk RNAseq Not Available	ECM proteomics Not Available	ScRNASeq Not Available	Epigenetics Not Available
Patient 1330	Genetics Available	Bulk RNAseq Not Available	ECM proteomics Not Available	ScRNASeq Not Available	Epigenetics Not Available
Patient 1331	Genetics Available	Bulk RNAseq Not Available	ECM proteomics Not Available	ScRNASeq Not Available	Epigenetics Not Available
Patient 1332	Genetics Available	Bulk RNAseq Available	ECM proteomics Not Available	ScRNASeq Not Available	Epigenetics Available
Patient 1333	Genetics Available	Bulk RNAseq Not Available	ECM proteomics Not Available	ScRNASeq Not Available	Epigenetics Not Available
Patient 1334	Genetics Available	Bulk RNAseq Not Available	ECM proteomics Not Available	ScRNASeq Not Available	Epigenetics Not Available
Patient 1335	Genetics Available	Bulk RNAseq Not Available	ECM proteomics Not Available	ScRNASeq Not Available	Epigenetics Not Available
Patient 1336	Genetics Available	Bulk RNAseq Not Available	ECM proteomics Not Available	ScRNASeq Not Available	Epigenetics Not Available
Patient 1337	Genetics Available	Bulk RNAseq Not Available	ECM proteomics Not Available	ScRNASeq Not Available	Epigenetics Not Available
Patient 1338	Genetics Available	Bulk RNAseq Not Available	ECM proteomics Not Available	ScRNASeq Not Available	Epigenetics Not Available
Patient 1339	Genetics Not Available	Bulk RNAseq Not Available	ECM proteomics Not Available	ScRNASeq Not Available	Epigenetics Not Available
Patient 1340	Genetics Available	Bulk RNAseq Available	ECM proteomics Available	ScRNASeq Not Available	Epigenetics Not Available
Patient 1341	Genetics Not Available	Bulk RNAseq Not Available	ECM proteomics Not Available	ScRNASeq Not Available	Epigenetics Not Available
Patient 1342	Genetics Available	Bulk RNAseq Not Available	ECM proteomics Not Available	ScRNASeq Not Available	Epigenetics Not Available
Patient 1343	Genetics Available	Bulk RNAseq Not Available	ECM proteomics Not Available	ScRNASeq Not Available	Epigenetics Not Available
Patient 1344	Genetics Available	Bulk RNAseq Not Available	ECM proteomics Not Available	ScRNASeq Not Available	Epigenetics Not Available
Patient 1345	Genetics Not Available	Bulk RNAseq Not Available	ECM proteomics Not Available	ScRNASeq Not Available	Epigenetics Not Available
Patient 1346	Genetics Available	Bulk RNAseq Not Available	ECM proteomics Not Available	ScRNASeq Not Available	Epigenetics Not Available
Patient 1347	Genetics Not Available	Bulk RNAseq Not Available	ECM proteomics Not Available	ScRNASeq Not Available	Epigenetics Not Available
Patient 1348	Genetics Available	Bulk RNAseq Not Available	ECM proteomics Not Available	ScRNASeq Not Available	Epigenetics Not Available
Patient 1349	Genetics Available	Bulk RNAseq Not Available	ECM proteomics Not Available	ScRNASeq Not Available	Epigenetics Not Available
Patient 1350	Genetics Available	Bulk RNAseq Not Available	ECM proteomics Not Available	ScRNASeq Not Available	Epigenetics Not Available
Patient 1351	Genetics Available	Bulk RNAseq Not Available	ECM proteomics Not Available	ScRNASeq Not Available	Epigenetics Not Available
Patient 1352	Genetics Available	Bulk RNAseq Not Available	ECM proteomics Not Available	ScRNASeq Not Available	Epigenetics Not Available
Patient 1353	Genetics Available	Bulk RNAseq Not Available	ECM proteomics Not Available	ScRNASeq Not Available	Epigenetics Not Available
Patient 1354	Genetics Available	Bulk RNAseq Not Available	ECM proteomics Not Available	ScRNASeq Not Available	Epigenetics Not Available
Patient 1355	Genetics Available	Bulk RNAseq Not Available	ECM proteomics Not Available	ScRNASeq Not Available	Epigenetics Not Available
Patient 1356	Genetics Available	Bulk RNAseq Not Available	ECM proteomics Not Available	ScRNASeq Not Available	Epigenetics Not Available
Patient 1357	Genetics Available	Bulk RNAseq Not Available	ECM proteomics Not Available	ScRNASeq Not Available	Epigenetics Available
Patient 1358	Genetics Available	Bulk RNAseq Available	ECM proteomics Not Available	ScRNASeq Not Available	Epigenetics Not Available
Patient 1359	Genetics Not Available	Bulk RNAseq Not Available	ECM proteomics Not Available	ScRNASeq Not Available	Epigenetics Not Available
Patient 1360	Genetics Available	Bulk RNAseq Not Available	ECM proteomics Not Available	ScRNASeq Not Available	Epigenetics Not Available
Patient 1361	Genetics Available	Bulk RNAseq Not Available	ECM proteomics Not Available	ScRNASeq Not Available	Epigenetics Not Available
Patient 1362	Genetics Available	Bulk RNAseq Not Available	ECM proteomics Not Available	ScRNASeq Not Available	Epigenetics Not Available
Patient 1363	Genetics Available	Bulk RNAseq Not Available	ECM proteomics Not Available	ScRNASeq Not Available	Epigenetics Not Available
Patient 1364	Genetics Available	Bulk RNAseq Available	ECM proteomics Not Available	ScRNASeq Not Available	Epigenetics Not Available
Patient 1365	Genetics Available	Bulk RNAseq Not Available	ECM proteomics Not Available	ScRNASeq Not Available	Epigenetics Not Available
Patient 1366	Genetics Available	Bulk RNAseq Not Available	ECM proteomics Not Available	ScRNASeq Not Available	Epigenetics Not Available
Patient 1367	Genetics Not Available	Bulk RNAseq Not Available	ECM proteomics Not Available	ScRNASeq Not Available	Epigenetics Not Available
Patient 1368	Genetics Available	Bulk RNAseq Not Available	ECM proteomics Not Available	ScRNASeq Not Available	Epigenetics Not Available
Patient 1369	Genetics Available	Bulk RNAseq Available	ECM proteomics Not Available	ScRNASeq Not Available	Epigenetics Available
Patient 1370	Genetics Available	Bulk RNAseq Available	ECM proteomics Not Available	ScRNASeq Not Available	Epigenetics Available
Patient 1371	Genetics Available	Bulk RNAseq Not Available	ECM proteomics Not Available	ScRNASeq Not Available	Epigenetics Not Available
Patient 1372	Genetics Available	Bulk RNAseq Not Available	ECM proteomics Not Available	ScRNASeq Not Available	Epigenetics Not Available
Patient 1373	Genetics Available	Bulk RNAseq Not Available	ECM proteomics Not Available	ScRNASeq Not Available	Epigenetics Not Available
Patient 1374	Genetics Available	Bulk RNAseq Not Available	ECM proteomics Not Available	ScRNASeq Not Available	Epigenetics Not Available
Patient 1375	Genetics Available	Bulk RNAseq Available	ECM proteomics Available	ScRNASeq Not Available	Epigenetics Available
Patient 1376	Genetics Available	Bulk RNAseq Available	ECM proteomics Not Available	ScRNASeq Not Available	Epigenetics Available
Patient 1377	Genetics Available	Bulk RNAseq Not Available	ECM proteomics Not Available	ScRNASeq Not Available	Epigenetics Not Available
Patient 1378	Genetics Available	Bulk RNAseq Not Available	ECM proteomics Not Available	ScRNASeq Not Available	Epigenetics Not Available
Patient 1379	Genetics Available	Bulk RNAseq Available	ECM proteomics Not Available	ScRNASeq Not Available	Epigenetics Not Available
Patient 1380	Genetics Available	Bulk RNAseq Not Available	ECM proteomics Not Available	ScRNASeq Not Available	Epigenetics Not Available
Patient 1381	Genetics Available	Bulk RNAseq Not Available	ECM proteomics Not Available	ScRNASeq Not Available	Epigenetics Not Available
Patient 1382	Genetics Available	Bulk RNAseq Not Available	ECM proteomics Not Available	ScRNASeq Not Available	Epigenetics Not Available
Patient 1383	Genetics Available	Bulk RNAseq Not Available	ECM proteomics Not Available	ScRNASeq Not Available	Epigenetics Not Available
Patient 1384	Genetics Not Available	Bulk RNAseq Not Available	ECM proteomics Not Available	ScRNASeq Not Available	Epigenetics Not Available
Patient 1385	Genetics Available	Bulk RNAseq Not Available	ECM proteomics Not Available	ScRNASeq Not Available	Epigenetics Not Available
Patient 1386	Genetics Not Available	Bulk RNAseq Not Available	ECM proteomics Not Available	ScRNASeq Not Available	Epigenetics Not Available
Patient 1387	Genetics Available	Bulk RNAseq Not Available	ECM proteomics Not Available	ScRNASeq Not Available	Epigenetics Not Available
Patient 1388	Genetics Available	Bulk RNAseq Not Available	ECM proteomics Not Available	ScRNASeq Not Available	Epigenetics Not Available
Patient 1389	Genetics Available	Bulk RNAseq Not Available	ECM proteomics Not Available	ScRNASeq Not Available	Epigenetics Not Available
Patient 1390	Genetics Available	Bulk RNAseq Not Available	ECM proteomics Not Available	ScRNASeq Not Available	Epigenetics Not Available
Patient 1391	Genetics Available	Bulk RNAseq Available	ECM proteomics Not Available	ScRNASeq Not Available	Epigenetics Available
Patient 1392	Genetics Available	Bulk RNAseq Not Available	ECM proteomics Not Available	ScRNASeq Not Available	Epigenetics Not Available
Patient 1393	Genetics Available	Bulk RNAseq Available	ECM proteomics Not Available	ScRNASeq Not Available	Epigenetics Not Available
Patient 1394	Genetics Available	Bulk RNAseq Not Available	ECM proteomics Not Available	ScRNASeq Not Available	Epigenetics Not Available
Patient 1395	Genetics Available	Bulk RNAseq Not Available	ECM proteomics Not Available	ScRNASeq Not Available	Epigenetics Not Available
Patient 1396	Genetics Available	Bulk RNAseq Available	ECM proteomics Not Available	ScRNASeq Not Available	Epigenetics Available
Patient 1397	Genetics Available	Bulk RNAseq Not Available	ECM proteomics Not Available	ScRNASeq Not Available	Epigenetics Not Available
Patient 1398	Genetics Available	Bulk RNAseq Not Available	ECM proteomics Not Available	ScRNASeq Not Available	Epigenetics Not Available
Patient 1399	Genetics Available	Bulk RNAseq Not Available	ECM proteomics Not Available	ScRNASeq Not Available	Epigenetics Not Available
Patient 1400	Genetics Not Available	Bulk RNAseq Not Available	ECM proteomics Not Available	ScRNASeq Not Available	Epigenetics Not Available
Patient 1401	Genetics Not Available	Bulk RNAseq Not Available	ECM proteomics Not Available	ScRNASeq Not Available	Epigenetics Not Available
Patient 1402	Genetics Available	Bulk RNAseq Not Available	ECM proteomics Not Available	ScRNASeq Not Available	Epigenetics Not Available
Patient 1403	Genetics Available	Bulk RNAseq Not Available	ECM proteomics Not Available	ScRNASeq Not Available	Epigenetics Not Available
Patient 1404	Genetics Available	Bulk RNAseq Not Available	ECM proteomics Not Available	ScRNASeq Not Available	Epigenetics Not Available
Patient 1405	Genetics Not Available	Bulk RNAseq Not Available	ECM proteomics Not Available	ScRNASeq Not Available	Epigenetics Not Available
Patient 1406	Genetics Available	Bulk RNAseq Not Available	ECM proteomics Not Available	ScRNASeq Not Available	Epigenetics Not Available
Patient 1407	Genetics Available	Bulk RNAseq Not Available	ECM proteomics Not Available	ScRNASeq Not Available	Epigenetics Not Available
Patient 1408	Genetics Not Available	Bulk RNAseq Not Available	ECM proteomics Not Available	ScRNASeq Not Available	Epigenetics Not Available
Patient 1409	Genetics Not Available	Bulk RNAseq Not Available	ECM proteomics Not Available	ScRNASeq Not Available	Epigenetics Not Available
Patient 1410	Genetics Available	Bulk RNAseq Available	ECM proteomics Available	ScRNASeq Not Available	Epigenetics Not Available
Patient 1411	Genetics Available	Bulk RNAseq Not Available	ECM proteomics Not Available	ScRNASeq Not Available	Epigenetics Not Available
Patient 1412	Genetics Available	Bulk RNAseq Not Available	ECM proteomics Not Available	ScRNASeq Not Available	Epigenetics Not Available
Patient 1413	Genetics Available	Bulk RNAseq Not Available	ECM proteomics Not Available	ScRNASeq Not Available	Epigenetics Not Available
Patient 1414	Genetics Available	Bulk RNAseq Not Available	ECM proteomics Not Available	ScRNASeq Not Available	Epigenetics Not Available
Patient 1415	Genetics Available	Bulk RNAseq Not Available	ECM proteomics Not Available	ScRNASeq Not Available	Epigenetics Not Available
Patient 1416	Genetics Available	Bulk RNAseq Not Available	ECM proteomics Not Available	ScRNASeq Not Available	Epigenetics Not Available
Patient 1417	Genetics Available	Bulk RNAseq Not Available	ECM proteomics Not Available	ScRNASeq Not Available	Epigenetics Not Available
Patient 1418	Genetics Available	Bulk RNAseq Not Available	ECM proteomics Not Available	ScRNASeq Not Available	Epigenetics Not Available
Patient 1419	Genetics Not Available	Bulk RNAseq Available	ECM proteomics Not Available	ScRNASeq Not Available	Epigenetics Not Available
Patient 1420	Genetics Available	Bulk RNAseq Not Available	ECM proteomics Not Available	ScRNASeq Not Available	Epigenetics Not Available
Patient 1421	Genetics Available	Bulk RNAseq Not Available	ECM proteomics Not Available	ScRNASeq Not Available	Epigenetics Not Available
Patient 1422	Genetics Not Available	Bulk RNAseq Not Available	ECM proteomics Not Available	ScRNASeq Not Available	Epigenetics Not Available
Patient 1423	Genetics Available	Bulk RNAseq Not Available	ECM proteomics Not Available	ScRNASeq Not Available	Epigenetics Not Available
Patient 1424	Genetics Not Available	Bulk RNAseq Not Available	ECM proteomics Not Available	ScRNASeq Not Available	Epigenetics Not Available
Patient 1425	Genetics Available	Bulk RNAseq Not Available	ECM proteomics Not Available	ScRNASeq Not Available	Epigenetics Not Available
Patient 1426	Genetics Available	Bulk RNAseq Available	ECM proteomics Available	ScRNASeq Not Available	Epigenetics Available
Patient 1427	Genetics Available	Bulk RNAseq Not Available	ECM proteomics Not Available	ScRNASeq Not Available	Epigenetics Not Available
Patient 1428	Genetics Available	Bulk RNAseq Not Available	ECM proteomics Not Available	ScRNASeq Not Available	Epigenetics Not Available
Patient 1429	Genetics Available	Bulk RNAseq Not Available	ECM proteomics Not Available	ScRNASeq Not Available	Epigenetics Not Available
Patient 1430	Genetics Available	Bulk RNAseq Not Available	ECM proteomics Not Available	ScRNASeq Not Available	Epigenetics Not Available
Patient 1431	Genetics Not Available	Bulk RNAseq Not Available	ECM proteomics Not Available	ScRNASeq Not Available	Epigenetics Not Available
Patient 1432	Genetics Available	Bulk RNAseq Not Available	ECM proteomics Not Available	ScRNASeq Not Available	Epigenetics Not Available
Patient 1433	Genetics Available	Bulk RNAseq Available	ECM proteomics Not Available	ScRNASeq Not Available	Epigenetics Not Available
Patient 1434	Genetics Available	Bulk RNAseq Not Available	ECM proteomics Not Available	ScRNASeq Not Available	Epigenetics Not Available
Patient 1435	Genetics Available	Bulk RNAseq Not Available	ECM proteomics Not Available	ScRNASeq Not Available	Epigenetics Not Available
Patient 1436	Genetics Available	Bulk RNAseq Not Available	ECM proteomics Not Available	ScRNASeq Not Available	Epigenetics Not Available
Patient 1437	Genetics Not Available	Bulk RNAseq Not Available	ECM proteomics Not Available	ScRNASeq Not Available	Epigenetics Not Available
Patient 1438	Genetics Available	Bulk RNAseq Not Available	ECM proteomics Not Available	ScRNASeq Not Available	Epigenetics Not Available
Patient 1439	Genetics Available	Bulk RNAseq Not Available	ECM proteomics Not Available	ScRNASeq Not Available	Epigenetics Not Available
Patient 1440	Genetics Available	Bulk RNAseq Not Available	ECM proteomics Not Available	ScRNASeq Not Available	Epigenetics Not Available
Patient 1441	Genetics Available	Bulk RNAseq Not Available	ECM proteomics Not Available	ScRNASeq Not Available	Epigenetics Not Available
Patient 1442	Genetics Available	Bulk RNAseq Not Available	ECM proteomics Not Available	ScRNASeq Not Available	Epigenetics Not Available
Patient 1443	Genetics Available	Bulk RNAseq Not Available	ECM proteomics Not Available	ScRNASeq Not Available	Epigenetics Not Available
Patient 1444	Genetics Available	Bulk RNAseq Not Available	ECM proteomics Not Available	ScRNASeq Not Available	Epigenetics Not Available
Patient 1445	Genetics Available	Bulk RNAseq Not Available	ECM proteomics Not Available	ScRNASeq Not Available	Epigenetics Not Available
Patient 1446	Genetics Available	Bulk RNAseq Available	ECM proteomics Available	ScRNASeq Not Available	Epigenetics Available
Patient 1447	Genetics Not Available	Bulk RNAseq Not Available	ECM proteomics Not Available	ScRNASeq Not Available	Epigenetics Not Available
Patient 1448	Genetics Available	Bulk RNAseq Available	ECM proteomics Not Available	ScRNASeq Not Available	Epigenetics Available
Patient 1449	Genetics Available	Bulk RNAseq Not Available	ECM proteomics Not Available	ScRNASeq Not Available	Epigenetics Not Available
Patient 1450	Genetics Not Available	Bulk RNAseq Not Available	ECM proteomics Not Available	ScRNASeq Not Available	Epigenetics Not Available
Patient 1451	Genetics Available	Bulk RNAseq Not Available	ECM proteomics Not Available	ScRNASeq Not Available	Epigenetics Not Available
Patient 1452	Genetics Not Available	Bulk RNAseq Not Available	ECM proteomics Not Available	ScRNASeq Not Available	Epigenetics Not Available
Patient 1453	Genetics Available	Bulk RNAseq Not Available	ECM proteomics Not Available	ScRNASeq Not Available	Epigenetics Not Available
Patient 1454	Genetics Available	Bulk RNAseq Not Available	ECM proteomics Not Available	ScRNASeq Not Available	Epigenetics Not Available
Patient 1455	Genetics Available	Bulk RNAseq Not Available	ECM proteomics Not Available	ScRNASeq Not Available	Epigenetics Not Available
Patient 1456	Genetics Available	Bulk RNAseq Not Available	ECM proteomics Not Available	ScRNASeq Not Available	Epigenetics Not Available
Patient 1457	Genetics Available	Bulk RNAseq Not Available	ECM proteomics Not Available	ScRNASeq Not Available	Epigenetics Not Available
Patient 1458	Genetics Available	Bulk RNAseq Available	ECM proteomics Available	ScRNASeq Not Available	Epigenetics Available
Patient 1459	Genetics Available	Bulk RNAseq Not Available	ECM proteomics Not Available	ScRNASeq Not Available	Epigenetics Not Available
Patient 1460	Genetics Available	Bulk RNAseq Available	ECM proteomics Not Available	ScRNASeq Not Available	Epigenetics Not Available
Patient 1461	Genetics Available	Bulk RNAseq Available	ECM proteomics Not Available	ScRNASeq Not Available	Epigenetics Not Available
Patient 1462	Genetics Available	Bulk RNAseq Not Available	ECM proteomics Not Available	ScRNASeq Not Available	Epigenetics Not Available
Patient 1463	Genetics Not Available	Bulk RNAseq Not Available	ECM proteomics Not Available	ScRNASeq Not Available	Epigenetics Not Available
Patient 1464	Genetics Available	Bulk RNAseq Not Available	ECM proteomics Not Available	ScRNASeq Not Available	Epigenetics Not Available
Patient 1465	Genetics Available	Bulk RNAseq Not Available	ECM proteomics Not Available	ScRNASeq Not Available	Epigenetics Not Available
Patient 1466	Genetics Available	Bulk RNAseq Not Available	ECM proteomics Not Available	ScRNASeq Not Available	Epigenetics Not Available
Patient 1467	Genetics Available	Bulk RNAseq Not Available	ECM proteomics Not Available	ScRNASeq Not Available	Epigenetics Not Available
Patient 1468	Genetics Available	Bulk RNAseq Not Available	ECM proteomics Not Available	ScRNASeq Not Available	Epigenetics Not Available
Patient 1469	Genetics Available	Bulk RNAseq Not Available	ECM proteomics Not Available	ScRNASeq Not Available	Epigenetics Not Available
Patient 1470	Genetics Available	Bulk RNAseq Not Available	ECM proteomics Not Available	ScRNASeq Not Available	Epigenetics Not Available
Patient 1471	Genetics Available	Bulk RNAseq Not Available	ECM proteomics Not Available	ScRNASeq Not Available	Epigenetics Not Available
Patient 1472	Genetics Available	Bulk RNAseq Not Available	ECM proteomics Not Available	ScRNASeq Not Available	Epigenetics Not Available
Patient 1473	Genetics Available	Bulk RNAseq Available	ECM proteomics Available	ScRNASeq Not Available	Epigenetics Available
Patient 1474	Genetics Not Available	Bulk RNAseq Not Available	ECM proteomics Not Available	ScRNASeq Not Available	Epigenetics Not Available
Patient 1475	Genetics Available	Bulk RNAseq Not Available	ECM proteomics Not Available	ScRNASeq Not Available	Epigenetics Not Available
Patient 1476	Genetics Available	Bulk RNAseq Not Available	ECM proteomics Not Available	ScRNASeq Not Available	Epigenetics Not Available
Patient 1477	Genetics Available	Bulk RNAseq Not Available	ECM proteomics Not Available	ScRNASeq Not Available	Epigenetics Not Available
Patient 1478	Genetics Available	Bulk RNAseq Not Available	ECM proteomics Not Available	ScRNASeq Not Available	Epigenetics Not Available
Patient 1479	Genetics Available	Bulk RNAseq Available	ECM proteomics Not Available	ScRNASeq Not Available	Epigenetics Not Available
Patient 1480	Genetics Available	Bulk RNAseq Not Available	ECM proteomics Not Available	ScRNASeq Not Available	Epigenetics Not Available
Patient 1481	Genetics Not Available	Bulk RNAseq Not Available	ECM proteomics Not Available	ScRNASeq Not Available	Epigenetics Not Available
Patient 1482	Genetics Available	Bulk RNAseq Not Available	ECM proteomics Not Available	ScRNASeq Not Available	Epigenetics Not Available
Patient 1483	Genetics Available	Bulk RNAseq Not Available	ECM proteomics Not Available	ScRNASeq Not Available	Epigenetics Not Available
Patient 1484	Genetics Available	Bulk RNAseq Not Available	ECM proteomics Not Available	ScRNASeq Not Available	Epigenetics Not Available
Patient 1485	Genetics Available	Bulk RNAseq Not Available	ECM proteomics Not Available	ScRNASeq Not Available	Epigenetics Not Available
Patient 1486	Genetics Available	Bulk RNAseq Available	ECM proteomics Not Available	ScRNASeq Not Available	Epigenetics Not Available
Patient 1487	Genetics Available	Bulk RNAseq Available	ECM proteomics Not Available	ScRNASeq Not Available	Epigenetics Not Available
Patient 1488	Genetics Available	Bulk RNAseq Not Available	ECM proteomics Not Available	ScRNASeq Not Available	Epigenetics Not Available
Patient 1489	Genetics Available	Bulk RNAseq Not Available	ECM proteomics Not Available	ScRNASeq Not Available	Epigenetics Not Available
Patient 1490	Genetics Available	Bulk RNAseq Available	ECM proteomics Not Available	ScRNASeq Not Available	Epigenetics Not Available
Patient 1491	Genetics Available	Bulk RNAseq Available	ECM proteomics Not Available	ScRNASeq Not Available	Epigenetics Not Available
Patient 1492	Genetics Available	Bulk RNAseq Available	ECM proteomics Available	ScRNASeq Not Available	Epigenetics Available
Patient 1493	Genetics Not Available	Bulk RNAseq Not Available	ECM proteomics Not Available	ScRNASeq Not Available	Epigenetics Not Available
Patient 1494	Genetics Available	Bulk RNAseq Not Available	ECM proteomics Not Available	ScRNASeq Not Available	Epigenetics Not Available
Patient 1495	Genetics Not Available	Bulk RNAseq Not Available	ECM proteomics Not Available	ScRNASeq Not Available	Epigenetics Not Available
Patient 1496	Genetics Available	Bulk RNAseq Not Available	ECM proteomics Not Available	ScRNASeq Not Available	Epigenetics Not Available
Patient 1497	Genetics Not Available	Bulk RNAseq Not Available	ECM proteomics Not Available	ScRNASeq Not Available	Epigenetics Not Available
Patient 1498	Genetics Available	Bulk RNAseq Not Available	ECM proteomics Not Available	ScRNASeq Not Available	Epigenetics Not Available
Patient 1499	Genetics Available	Bulk RNAseq Not Available	ECM proteomics Not Available	ScRNASeq Not Available	Epigenetics Not Available
Patient 1500	Genetics Available	Bulk RNAseq Available	ECM proteomics Available	ScRNASeq Not Available	Epigenetics Not Available
Patient 1501	Genetics Available	Bulk RNAseq Not Available	ECM proteomics Not Available	ScRNASeq Not Available	Epigenetics Not Available
Patient 1502	Genetics Available	Bulk RNAseq Not Available	ECM proteomics Not Available	ScRNASeq Not Available	Epigenetics Not Available
Patient 1503	Genetics Available	Bulk RNAseq Not Available	ECM proteomics Not Available	ScRNASeq Not Available	Epigenetics Not Available
Patient 1504	Genetics Available	Bulk RNAseq Not Available	ECM proteomics Not Available	ScRNASeq Not Available	Epigenetics Not Available
Patient 1505	Genetics Available	Bulk RNAseq Not Available	ECM proteomics Not Available	ScRNASeq Not Available	Epigenetics Not Available
Patient 1506	Genetics Available	Bulk RNAseq Not Available	ECM proteomics Not Available	ScRNASeq Not Available	Epigenetics Not Available
Patient 1507	Genetics Available	Bulk RNAseq Not Available	ECM proteomics Not Available	ScRNASeq Not Available	Epigenetics Not Available
Patient 1508	Genetics Available	Bulk RNAseq Not Available	ECM proteomics Not Available	ScRNASeq Not Available	Epigenetics Not Available
Patient 1509	Genetics Available	Bulk RNAseq Not Available	ECM proteomics Not Available	ScRNASeq Not Available	Epigenetics Not Available
Patient 1510	Genetics Available	Bulk RNAseq Available	ECM proteomics Not Available	ScRNASeq Not Available	Epigenetics Available
Patient 1511	Genetics Not Available	Bulk RNAseq Available	ECM proteomics Not Available	ScRNASeq Not Available	Epigenetics Not Available
Patient 1512	Genetics Available	Bulk RNAseq Not Available	ECM proteomics Not Available	ScRNASeq Not Available	Epigenetics Not Available
Patient 1513	Genetics Available	Bulk RNAseq Available	ECM proteomics Not Available	ScRNASeq Not Available	Epigenetics Not Available
Patient 1514	Genetics Available	Bulk RNAseq Available	ECM proteomics Not Available	ScRNASeq Not Available	Epigenetics Not Available
Patient 1515	Genetics Available	Bulk RNAseq Available	ECM proteomics Available	ScRNASeq Not Available	Epigenetics Not Available
Patient 1516	Genetics Available	Bulk RNAseq Not Available	ECM proteomics Not Available	ScRNASeq Not Available	Epigenetics Not Available
Patient 1517	Genetics Not Available	Bulk RNAseq Not Available	ECM proteomics Not Available	ScRNASeq Not Available	Epigenetics Not Available
Patient 1518	Genetics Available	Bulk RNAseq Not Available	ECM proteomics Not Available	ScRNASeq Not Available	Epigenetics Not Available
Patient 1519	Genetics Available	Bulk RNAseq Not Available	ECM proteomics Not Available	ScRNASeq Not Available	Epigenetics Not Available
Patient 1520	Genetics Not Available	Bulk RNAseq Not Available	ECM proteomics Not Available	ScRNASeq Not Available	Epigenetics Not Available
Patient 1521	Genetics Available	Bulk RNAseq Not Available	ECM proteomics Not Available	ScRNASeq Not Available	Epigenetics Not Available
Patient 1522	Genetics Not Available	Bulk RNAseq Not Available	ECM proteomics Not Available	ScRNASeq Not Available	Epigenetics Not Available
Patient 1523	Genetics Available	Bulk RNAseq Available	ECM proteomics Not Available	ScRNASeq Not Available	Epigenetics Not Available
Patient 1524	Genetics Available	Bulk RNAseq Not Available	ECM proteomics Not Available	ScRNASeq Not Available	Epigenetics Not Available
Patient 1525	Genetics Available	Bulk RNAseq Available	ECM proteomics Available	ScRNASeq Not Available	Epigenetics Not Available
Patient 1526	Genetics Available	Bulk RNAseq Not Available	ECM proteomics Not Available	ScRNASeq Not Available	Epigenetics Not Available
Patient 1527	Genetics Available	Bulk RNAseq Available	ECM proteomics Available	ScRNASeq Not Available	Epigenetics Not Available
Patient 1528	Genetics Not Available	Bulk RNAseq Not Available	ECM proteomics Not Available	ScRNASeq Not Available	Epigenetics Not Available
Patient 1529	Genetics Not Available	Bulk RNAseq Not Available	ECM proteomics Not Available	ScRNASeq Not Available	Epigenetics Not Available
Patient 1530	Genetics Available	Bulk RNAseq Not Available	ECM proteomics Not Available	ScRNASeq Not Available	Epigenetics Not Available
Patient 1531	Genetics Not Available	Bulk RNAseq Not Available	ECM proteomics Not Available	ScRNASeq Not Available	Epigenetics Not Available
Patient 1532	Genetics Not Available	Bulk RNAseq Not Available	ECM proteomics Not Available	ScRNASeq Not Available	Epigenetics Not Available
Patient 1533	Genetics Not Available	Bulk RNAseq Not Available	ECM proteomics Not Available	ScRNASeq Not Available	Epigenetics Not Available
Patient 1534	Genetics Not Available	Bulk RNAseq Not Available	ECM proteomics Not Available	ScRNASeq Not Available	Epigenetics Not Available
Patient 1535	Genetics Available	Bulk RNAseq Not Available	ECM proteomics Not Available	ScRNASeq Not Available	Epigenetics Not Available
Patient 1536	Genetics Not Available	Bulk RNAseq Not Available	ECM proteomics Not Available	ScRNASeq Not Available	Epigenetics Not Available
Patient 1537	Genetics Available	Bulk RNAseq Not Available	ECM proteomics Not Available	ScRNASeq Not Available	Epigenetics Not Available
Patient 1538	Genetics Available	Bulk RNAseq Available	ECM proteomics Not Available	ScRNASeq Not Available	Epigenetics Not Available
Patient 1539	Genetics Available	Bulk RNAseq Not Available	ECM proteomics Not Available	ScRNASeq Not Available	Epigenetics Not Available
Patient 1540	Genetics Available	Bulk RNAseq Available	ECM proteomics Available	ScRNASeq Not Available	Epigenetics Not Available
Patient 1541	Genetics Not Available	Bulk RNAseq Not Available	ECM proteomics Not Available	ScRNASeq Not Available	Epigenetics Not Available
Patient 1542	Genetics Not Available	Bulk RNAseq Not Available	ECM proteomics Not Available	ScRNASeq Not Available	Epigenetics Not Available
Patient 1543	Genetics Available	Bulk RNAseq Not Available	ECM proteomics Not Available	ScRNASeq Not Available	Epigenetics Not Available
Patient 1544	Genetics Available	Bulk RNAseq Available	ECM proteomics Available	ScRNASeq Not Available	Epigenetics Not Available
Patient 1545	Genetics Available	Bulk RNAseq Not Available	ECM proteomics Not Available	ScRNASeq Not Available	Epigenetics Not Available
Patient 1546	Genetics Available	Bulk RNAseq Not Available	ECM proteomics Not Available	ScRNASeq Not Available	Epigenetics Not Available
Patient 1547	Genetics Available	Bulk RNAseq Not Available	ECM proteomics Not Available	ScRNASeq Not Available	Epigenetics Not Available
Patient 1548	Genetics Available	Bulk RNAseq Not Available	ECM proteomics Not Available	ScRNASeq Not Available	Epigenetics Not Available
Patient 1549	Genetics Available	Bulk RNAseq Not Available	ECM proteomics Not Available	ScRNASeq Not Available	Epigenetics Not Available
Patient 1550	Genetics Available	Bulk RNAseq Available	ECM proteomics Not Available	ScRNASeq Not Available	Epigenetics Available
Patient 1551	Genetics Available	Bulk RNAseq Not Available	ECM proteomics Not Available	ScRNASeq Not Available	Epigenetics Not Available
Patient 1552	Genetics Available	Bulk RNAseq Available	ECM proteomics Not Available	ScRNASeq Not Available	Epigenetics Not Available
Patient 1553	Genetics Available	Bulk RNAseq Not Available	ECM proteomics Not Available	ScRNASeq Not Available	Epigenetics Not Available
Patient 1554	Genetics Available	Bulk RNAseq Not Available	ECM proteomics Not Available	ScRNASeq Not Available	Epigenetics Not Available
Patient 1555	Genetics Available	Bulk RNAseq Not Available	ECM proteomics Not Available	ScRNASeq Not Available	Epigenetics Not Available
Patient 1556	Genetics Available	Bulk RNAseq Not Available	ECM proteomics Not Available	ScRNASeq Not Available	Epigenetics Not Available
Patient 1557	Genetics Available	Bulk RNAseq Available	ECM proteomics Not Available	ScRNASeq Not Available	Epigenetics Available
Patient 1558	Genetics Not Available	Bulk RNAseq Available	ECM proteomics Not Available	ScRNASeq Not Available	Epigenetics Not Available
Patient 1559	Genetics Available	Bulk RNAseq Not Available	ECM proteomics Not Available	ScRNASeq Not Available	Epigenetics Not Available
Patient 1560	Genetics Not Available	Bulk RNAseq Not Available	ECM proteomics Not Available	ScRNASeq Not Available	Epigenetics Not Available
Patient 1561	Genetics Available	Bulk RNAseq Not Available	ECM proteomics Not Available	ScRNASeq Not Available	Epigenetics Not Available
Patient 1562	Genetics Available	Bulk RNAseq Available	ECM proteomics Available	ScRNASeq Not Available	Epigenetics Not Available
Patient 1563	Genetics Available	Bulk RNAseq Not Available	ECM proteomics Not Available	ScRNASeq Not Available	Epigenetics Not Available
Patient 1564	Genetics Available	Bulk RNAseq Not Available	ECM proteomics Not Available	ScRNASeq Not Available	Epigenetics Not Available
Patient 1565	Genetics Not Available	Bulk RNAseq Not Available	ECM proteomics Not Available	ScRNASeq Not Available	Epigenetics Not Available
Patient 1566	Genetics Available	Bulk RNAseq Not Available	ECM proteomics Not Available	ScRNASeq Not Available	Epigenetics Not Available
Patient 1567	Genetics Available	Bulk RNAseq Not Available	ECM proteomics Not Available	ScRNASeq Not Available	Epigenetics Not Available
Patient 1568	Genetics Not Available	Bulk RNAseq Not Available	ECM proteomics Not Available	ScRNASeq Not Available	Epigenetics Not Available
Patient 1569	Genetics Available	Bulk RNAseq Not Available	ECM proteomics Not Available	ScRNASeq Not Available	Epigenetics Not Available
Patient 1570	Genetics Available	Bulk RNAseq Not Available	ECM proteomics Not Available	ScRNASeq Not Available	Epigenetics Not Available
Patient 1571	Genetics Available	Bulk RNAseq Not Available	ECM proteomics Not Available	ScRNASeq Not Available	Epigenetics Not Available
Patient 1572	Genetics Available	Bulk RNAseq Not Available	ECM proteomics Not Available	ScRNASeq Not Available	Epigenetics Not Available
Patient 1573	Genetics Available	Bulk RNAseq Not Available	ECM proteomics Not Available	ScRNASeq Not Available	Epigenetics Not Available
Patient 1574	Genetics Available	Bulk RNAseq Not Available	ECM proteomics Not Available	ScRNASeq Not Available	Epigenetics Not Available
Patient 1575	Genetics Available	Bulk RNAseq Not Available	ECM proteomics Not Available	ScRNASeq Not Available	Epigenetics Not Available
Patient 1576	Genetics Available	Bulk RNAseq Not Available	ECM proteomics Not Available	ScRNASeq Not Available	Epigenetics Not Available
Patient 1577	Genetics Not Available	Bulk RNAseq Not Available	ECM proteomics Not Available	ScRNASeq Not Available	Epigenetics Not Available
Patient 1578	Genetics Not Available	Bulk RNAseq Not Available	ECM proteomics Not Available	ScRNASeq Not Available	Epigenetics Not Available
Patient 1579	Genetics Available	Bulk RNAseq Available	ECM proteomics Not Available	ScRNASeq Not Available	Epigenetics Not Available
Patient 1580	Genetics Not Available	Bulk RNAseq Not Available	ECM proteomics Not Available	ScRNASeq Not Available	Epigenetics Not Available
Patient 1581	Genetics Not Available	Bulk RNAseq Not Available	ECM proteomics Not Available	ScRNASeq Not Available	Epigenetics Not Available
Patient 1582	Genetics Not Available	Bulk RNAseq Not Available	ECM proteomics Not Available	ScRNASeq Not Available	Epigenetics Not Available
Patient 1583	Genetics Available	Bulk RNAseq Not Available	ECM proteomics Not Available	ScRNASeq Not Available	Epigenetics Not Available
Patient 1584	Genetics Available	Bulk RNAseq Available	ECM proteomics Not Available	ScRNASeq Not Available	Epigenetics Not Available
Patient 1585	Genetics Available	Bulk RNAseq Not Available	ECM proteomics Not Available	ScRNASeq Not Available	Epigenetics Not Available
Patient 1586	Genetics Available	Bulk RNAseq Not Available	ECM proteomics Not Available	ScRNASeq Not Available	Epigenetics Not Available
Patient 1587	Genetics Not Available	Bulk RNAseq Not Available	ECM proteomics Not Available	ScRNASeq Not Available	Epigenetics Not Available
Patient 1588	Genetics Available	Bulk RNAseq Not Available	ECM proteomics Not Available	ScRNASeq Not Available	Epigenetics Not Available
Patient 1589	Genetics Available	Bulk RNAseq Not Available	ECM proteomics Not Available	ScRNASeq Not Available	Epigenetics Not Available
Patient 1590	Genetics Available	Bulk RNAseq Not Available	ECM proteomics Not Available	ScRNASeq Not Available	Epigenetics Not Available
Patient 1591	Genetics Available	Bulk RNAseq Not Available	ECM proteomics Not Available	ScRNASeq Not Available	Epigenetics Not Available
Patient 1592	Genetics Not Available	Bulk RNAseq Not Available	ECM proteomics Not Available	ScRNASeq Not Available	Epigenetics Not Available
Patient 1593	Genetics Available	Bulk RNAseq Not Available	ECM proteomics Not Available	ScRNASeq Not Available	Epigenetics Not Available
Patient 1594	Genetics Not Available	Bulk RNAseq Not Available	ECM proteomics Not Available	ScRNASeq Not Available	Epigenetics Not Available
Patient 1595	Genetics Available	Bulk RNAseq Not Available	ECM proteomics Not Available	ScRNASeq Not Available	Epigenetics Not Available
Patient 1596	Genetics Available	Bulk RNAseq Not Available	ECM proteomics Not Available	ScRNASeq Not Available	Epigenetics Not Available
Patient 1597	Genetics Available	Bulk RNAseq Not Available	ECM proteomics Not Available	ScRNASeq Not Available	Epigenetics Not Available
Patient 1598	Genetics Available	Bulk RNAseq Not Available	ECM proteomics Not Available	ScRNASeq Not Available	Epigenetics Not Available
Patient 1599	Genetics Not Available	Bulk RNAseq Not Available	ECM proteomics Not Available	ScRNASeq Not Available	Epigenetics Not Available
Patient 1600	Genetics Not Available	Bulk RNAseq Not Available	ECM proteomics Not Available	ScRNASeq Not Available	Epigenetics Not Available
Patient 1601	Genetics Available	Bulk RNAseq Not Available	ECM proteomics Not Available	ScRNASeq Not Available	Epigenetics Not Available
Patient 1602	Genetics Not Available	Bulk RNAseq Not Available	ECM proteomics Not Available	ScRNASeq Not Available	Epigenetics Not Available
Patient 1603	Genetics Available	Bulk RNAseq Not Available	ECM proteomics Not Available	ScRNASeq Not Available	Epigenetics Not Available
Patient 1604	Genetics Available	Bulk RNAseq Not Available	ECM proteomics Not Available	ScRNASeq Not Available	Epigenetics Not Available
Patient 1605	Genetics Available	Bulk RNAseq Not Available	ECM proteomics Not Available	ScRNASeq Not Available	Epigenetics Not Available
Patient 1606	Genetics Available	Bulk RNAseq Not Available	ECM proteomics Not Available	ScRNASeq Not Available	Epigenetics Not Available
Patient 1607	Genetics Available	Bulk RNAseq Not Available	ECM proteomics Not Available	ScRNASeq Not Available	Epigenetics Not Available
Patient 1608	Genetics Available	Bulk RNAseq Not Available	ECM proteomics Not Available	ScRNASeq Not Available	Epigenetics Not Available
Patient 1609	Genetics Available	Bulk RNAseq Not Available	ECM proteomics Not Available	ScRNASeq Not Available	Epigenetics Not Available
Patient 1610	Genetics Available	Bulk RNAseq Available	ECM proteomics Available	ScRNASeq Not Available	Epigenetics Not Available
Patient 1611	Genetics Available	Bulk RNAseq Available	ECM proteomics Available	ScRNASeq Not Available	Epigenetics Not Available
Patient 1612	Genetics Available	Bulk RNAseq Not Available	ECM proteomics Not Available	ScRNASeq Not Available	Epigenetics Not Available
Patient 1613	Genetics Available	Bulk RNAseq Available	ECM proteomics Not Available	ScRNASeq Not Available	Epigenetics Not Available
Patient 1614	Genetics Available	Bulk RNAseq Not Available	ECM proteomics Not Available	ScRNASeq Not Available	Epigenetics Not Available
Patient 1615	Genetics Available	Bulk RNAseq Not Available	ECM proteomics Not Available	ScRNASeq Not Available	Epigenetics Not Available
Patient 1616	Genetics Available	Bulk RNAseq Not Available	ECM proteomics Not Available	ScRNASeq Not Available	Epigenetics Not Available
Patient 1617	Genetics Available	Bulk RNAseq Available	ECM proteomics Not Available	ScRNASeq Not Available	Epigenetics Not Available
Patient 1618	Genetics Not Available	Bulk RNAseq Not Available	ECM proteomics Not Available	ScRNASeq Not Available	Epigenetics Not Available
Patient 1619	Genetics Available	Bulk RNAseq Not Available	ECM proteomics Not Available	ScRNASeq Not Available	Epigenetics Not Available
Patient 1620	Genetics Available	Bulk RNAseq Not Available	ECM proteomics Not Available	ScRNASeq Not Available	Epigenetics Not Available
Patient 1621	Genetics Available	Bulk RNAseq Not Available	ECM proteomics Not Available	ScRNASeq Not Available	Epigenetics Not Available
Patient 1622	Genetics Available	Bulk RNAseq Not Available	ECM proteomics Not Available	ScRNASeq Not Available	Epigenetics Not Available
Patient 1623	Genetics Available	Bulk RNAseq Available	ECM proteomics Not Available	ScRNASeq Not Available	Epigenetics Not Available
Patient 1624	Genetics Available	Bulk RNAseq Not Available	ECM proteomics Not Available	ScRNASeq Not Available	Epigenetics Not Available
Patient 1625	Genetics Available	Bulk RNAseq Not Available	ECM proteomics Not Available	ScRNASeq Not Available	Epigenetics Not Available
Patient 1626	Genetics Not Available	Bulk RNAseq Available	ECM proteomics Not Available	ScRNASeq Not Available	Epigenetics Not Available
Patient 1627	Genetics Available	Bulk RNAseq Not Available	ECM proteomics Not Available	ScRNASeq Not Available	Epigenetics Not Available
Patient 1628	Genetics Available	Bulk RNAseq Not Available	ECM proteomics Not Available	ScRNASeq Not Available	Epigenetics Not Available
Patient 1629	Genetics Not Available	Bulk RNAseq Not Available	ECM proteomics Not Available	ScRNASeq Not Available	Epigenetics Not Available
Patient 1630	Genetics Available	Bulk RNAseq Not Available	ECM proteomics Not Available	ScRNASeq Not Available	Epigenetics Not Available
Patient 1631	Genetics Available	Bulk RNAseq Not Available	ECM proteomics Not Available	ScRNASeq Not Available	Epigenetics Not Available
Patient 1632	Genetics Available	Bulk RNAseq Not Available	ECM proteomics Not Available	ScRNASeq Not Available	Epigenetics Not Available
Patient 1633	Genetics Available	Bulk RNAseq Not Available	ECM proteomics Not Available	ScRNASeq Not Available	Epigenetics Not Available
Patient 1634	Genetics Available	Bulk RNAseq Not Available	ECM proteomics Not Available	ScRNASeq Not Available	Epigenetics Not Available
Patient 1635	Genetics Available	Bulk RNAseq Not Available	ECM proteomics Not Available	ScRNASeq Not Available	Epigenetics Not Available
Patient 1636	Genetics Available	Bulk RNAseq Not Available	ECM proteomics Not Available	ScRNASeq Not Available	Epigenetics Not Available
Patient 1637	Genetics Available	Bulk RNAseq Not Available	ECM proteomics Not Available	ScRNASeq Not Available	Epigenetics Not Available
Patient 1638	Genetics Available	Bulk RNAseq Not Available	ECM proteomics Not Available	ScRNASeq Not Available	Epigenetics Not Available
Patient 1639	Genetics Available	Bulk RNAseq Available	ECM proteomics Not Available	ScRNASeq Not Available	Epigenetics Not Available
Patient 1640	Genetics Available	Bulk RNAseq Available	ECM proteomics Available	ScRNASeq Not Available	Epigenetics Not Available
Patient 1641	Genetics Available	Bulk RNAseq Not Available	ECM proteomics Not Available	ScRNASeq Not Available	Epigenetics Not Available
Patient 1642	Genetics Available	Bulk RNAseq Not Available	ECM proteomics Not Available	ScRNASeq Not Available	Epigenetics Not Available
Patient 1643	Genetics Available	Bulk RNAseq Not Available	ECM proteomics Not Available	ScRNASeq Not Available	Epigenetics Not Available
Patient 1644	Genetics Not Available	Bulk RNAseq Not Available	ECM proteomics Not Available	ScRNASeq Not Available	Epigenetics Not Available
Patient 1645	Genetics Available	Bulk RNAseq Not Available	ECM proteomics Not Available	ScRNASeq Not Available	Epigenetics Not Available
Patient 1646	Genetics Available	Bulk RNAseq Available	ECM proteomics Not Available	ScRNASeq Not Available	Epigenetics Not Available
Patient 1647	Genetics Available	Bulk RNAseq Available	ECM proteomics Available	ScRNASeq Not Available	Epigenetics Not Available
Patient 1648	Genetics Available	Bulk RNAseq Not Available	ECM proteomics Not Available	ScRNASeq Not Available	Epigenetics Not Available
Patient 1649	Genetics Available	Bulk RNAseq Not Available	ECM proteomics Not Available	ScRNASeq Not Available	Epigenetics Not Available
Patient 1650	Genetics Available	Bulk RNAseq Not Available	ECM proteomics Not Available	ScRNASeq Not Available	Epigenetics Not Available
Patient 1651	Genetics Available	Bulk RNAseq Not Available	ECM proteomics Not Available	ScRNASeq Not Available	Epigenetics Not Available
Patient 1652	Genetics Available	Bulk RNAseq Available	ECM proteomics Available	ScRNASeq Not Available	Epigenetics Not Available
Patient 1653	Genetics Not Available	Bulk RNAseq Not Available	ECM proteomics Not Available	ScRNASeq Not Available	Epigenetics Not Available
Patient 1654	Genetics Available	Bulk RNAseq Not Available	ECM proteomics Not Available	ScRNASeq Not Available	Epigenetics Not Available
Patient 1655	Genetics Available	Bulk RNAseq Not Available	ECM proteomics Not Available	ScRNASeq Not Available	Epigenetics Not Available
Patient 1656	Genetics Available	Bulk RNAseq Not Available	ECM proteomics Not Available	ScRNASeq Not Available	Epigenetics Not Available
Patient 1657	Genetics Available	Bulk RNAseq Not Available	ECM proteomics Not Available	ScRNASeq Not Available	Epigenetics Not Available
Patient 1658	Genetics Not Available	Bulk RNAseq Available	ECM proteomics Not Available	ScRNASeq Not Available	Epigenetics Not Available
Patient 1659	Genetics Available	Bulk RNAseq Not Available	ECM proteomics Not Available	ScRNASeq Not Available	Epigenetics Not Available
Patient 1660	Genetics Available	Bulk RNAseq Not Available	ECM proteomics Not Available	ScRNASeq Not Available	Epigenetics Not Available
Patient 1661	Genetics Available	Bulk RNAseq Available	ECM proteomics Not Available	ScRNASeq Not Available	Epigenetics Not Available
Patient 1662	Genetics Available	Bulk RNAseq Not Available	ECM proteomics Not Available	ScRNASeq Not Available	Epigenetics Not Available
Patient 1663	Genetics Available	Bulk RNAseq Not Available	ECM proteomics Not Available	ScRNASeq Not Available	Epigenetics Not Available
Patient 1664	Genetics Available	Bulk RNAseq Not Available	ECM proteomics Not Available	ScRNASeq Not Available	Epigenetics Not Available
Patient 1665	Genetics Available	Bulk RNAseq Not Available	ECM proteomics Not Available	ScRNASeq Not Available	Epigenetics Not Available
Patient 1666	Genetics Available	Bulk RNAseq Not Available	ECM proteomics Not Available	ScRNASeq Not Available	Epigenetics Not Available
Patient 1667	Genetics Available	Bulk RNAseq Not Available	ECM proteomics Not Available	ScRNASeq Not Available	Epigenetics Not Available
Patient 1668	Genetics Available	Bulk RNAseq Not Available	ECM proteomics Not Available	ScRNASeq Not Available	Epigenetics Not Available
Patient 1669	Genetics Available	Bulk RNAseq Available	ECM proteomics Available	ScRNASeq Not Available	Epigenetics Not Available
Patient 1670	Genetics Available	Bulk RNAseq Not Available	ECM proteomics Not Available	ScRNASeq Not Available	Epigenetics Not Available
Patient 1671	Genetics Available	Bulk RNAseq Not Available	ECM proteomics Not Available	ScRNASeq Not Available	Epigenetics Not Available
Patient 1672	Genetics Available	Bulk RNAseq Available	ECM proteomics Available	ScRNASeq Not Available	Epigenetics Not Available
Patient 1673	Genetics Available	Bulk RNAseq Not Available	ECM proteomics Not Available	ScRNASeq Not Available	Epigenetics Not Available
Patient 1674	Genetics Available	Bulk RNAseq Not Available	ECM proteomics Not Available	ScRNASeq Not Available	Epigenetics Not Available
Patient 1675	Genetics Not Available	Bulk RNAseq Not Available	ECM proteomics Not Available	ScRNASeq Not Available	Epigenetics Not Available
Patient 1676	Genetics Available	Bulk RNAseq Not Available	ECM proteomics Not Available	ScRNASeq Not Available	Epigenetics Not Available
Patient 1677	Genetics Available	Bulk RNAseq Not Available	ECM proteomics Not Available	ScRNASeq Not Available	Epigenetics Not Available
Patient 1678	Genetics Not Available	Bulk RNAseq Not Available	ECM proteomics Not Available	ScRNASeq Not Available	Epigenetics Not Available
Patient 1679	Genetics Not Available	Bulk RNAseq Not Available	ECM proteomics Not Available	ScRNASeq Not Available	Epigenetics Not Available
Patient 1680	Genetics Available	Bulk RNAseq Not Available	ECM proteomics Not Available	ScRNASeq Not Available	Epigenetics Not Available
Patient 1681	Genetics Available	Bulk RNAseq Not Available	ECM proteomics Not Available	ScRNASeq Not Available	Epigenetics Not Available
Patient 1682	Genetics Not Available	Bulk RNAseq Not Available	ECM proteomics Not Available	ScRNASeq Not Available	Epigenetics Not Available
Patient 1683	Genetics Available	Bulk RNAseq Not Available	ECM proteomics Not Available	ScRNASeq Not Available	Epigenetics Not Available
Patient 1684	Genetics Available	Bulk RNAseq Not Available	ECM proteomics Not Available	ScRNASeq Not Available	Epigenetics Not Available
Patient 1685	Genetics Available	Bulk RNAseq Not Available	ECM proteomics Not Available	ScRNASeq Not Available	Epigenetics Not Available
Patient 1686	Genetics Available	Bulk RNAseq Not Available	ECM proteomics Not Available	ScRNASeq Not Available	Epigenetics Not Available
Patient 1687	Genetics Not Available	Bulk RNAseq Not Available	ECM proteomics Not Available	ScRNASeq Not Available	Epigenetics Not Available
Patient 1688	Genetics Available	Bulk RNAseq Not Available	ECM proteomics Not Available	ScRNASeq Not Available	Epigenetics Not Available
Patient 1689	Genetics Available	Bulk RNAseq Not Available	ECM proteomics Not Available	ScRNASeq Not Available	Epigenetics Not Available
Patient 1690	Genetics Available	Bulk RNAseq Available	ECM proteomics Available	ScRNASeq Not Available	Epigenetics Not Available
Patient 1691	Genetics Available	Bulk RNAseq Available	ECM proteomics Not Available	ScRNASeq Not Available	Epigenetics Not Available
Patient 1692	Genetics Not Available	Bulk RNAseq Not Available	ECM proteomics Not Available	ScRNASeq Not Available	Epigenetics Not Available
Patient 1693	Genetics Available	Bulk RNAseq Available	ECM proteomics Available	ScRNASeq Not Available	Epigenetics Not Available
Patient 1694	Genetics Available	Bulk RNAseq Not Available	ECM proteomics Not Available	ScRNASeq Not Available	Epigenetics Not Available
Patient 1695	Genetics Available	Bulk RNAseq Not Available	ECM proteomics Not Available	ScRNASeq Not Available	Epigenetics Not Available
Patient 1696	Genetics Available	Bulk RNAseq Not Available	ECM proteomics Not Available	ScRNASeq Not Available	Epigenetics Not Available
Patient 1697	Genetics Available	Bulk RNAseq Not Available	ECM proteomics Not Available	ScRNASeq Not Available	Epigenetics Not Available
Patient 1698	Genetics Not Available	Bulk RNAseq Not Available	ECM proteomics Not Available	ScRNASeq Not Available	Epigenetics Not Available
Patient 1699	Genetics Available	Bulk RNAseq Not Available	ECM proteomics Not Available	ScRNASeq Not Available	Epigenetics Not Available
Patient 1700	Genetics Available	Bulk RNAseq Not Available	ECM proteomics Not Available	ScRNASeq Not Available	Epigenetics Not Available
Patient 1701	Genetics Available	Bulk RNAseq Not Available	ECM proteomics Not Available	ScRNASeq Not Available	Epigenetics Not Available
Patient 1702	Genetics Available	Bulk RNAseq Not Available	ECM proteomics Not Available	ScRNASeq Not Available	Epigenetics Not Available
Patient 1703	Genetics Available	Bulk RNAseq Not Available	ECM proteomics Not Available	ScRNASeq Not Available	Epigenetics Not Available
Patient 1704	Genetics Available	Bulk RNAseq Available	ECM proteomics Available	ScRNASeq Not Available	Epigenetics Not Available
Patient 1705	Genetics Available	Bulk RNAseq Not Available	ECM proteomics Not Available	ScRNASeq Not Available	Epigenetics Not Available
Patient 1706	Genetics Available	Bulk RNAseq Not Available	ECM proteomics Not Available	ScRNASeq Not Available	Epigenetics Not Available
Patient 1707	Genetics Available	Bulk RNAseq Not Available	ECM proteomics Not Available	ScRNASeq Not Available	Epigenetics Not Available
Patient 1708	Genetics Not Available	Bulk RNAseq Not Available	ECM proteomics Not Available	ScRNASeq Not Available	Epigenetics Not Available
Patient 1709	Genetics Available	Bulk RNAseq Not Available	ECM proteomics Not Available	ScRNASeq Not Available	Epigenetics Not Available
Patient 1710	Genetics Not Available	Bulk RNAseq Not Available	ECM proteomics Not Available	ScRNASeq Not Available	Epigenetics Not Available
Patient 1711	Genetics Available	Bulk RNAseq Not Available	ECM proteomics Not Available	ScRNASeq Not Available	Epigenetics Not Available
Patient 1712	Genetics Available	Bulk RNAseq Not Available	ECM proteomics Not Available	ScRNASeq Not Available	Epigenetics Not Available
Patient 1713	Genetics Available	Bulk RNAseq Available	ECM proteomics Available	ScRNASeq Not Available	Epigenetics Not Available
Patient 1714	Genetics Available	Bulk RNAseq Not Available	ECM proteomics Not Available	ScRNASeq Not Available	Epigenetics Not Available
Patient 1715	Genetics Available	Bulk RNAseq Not Available	ECM proteomics Not Available	ScRNASeq Not Available	Epigenetics Not Available
Patient 1716	Genetics Available	Bulk RNAseq Not Available	ECM proteomics Not Available	ScRNASeq Not Available	Epigenetics Not Available
Patient 1717	Genetics Not Available	Bulk RNAseq Not Available	ECM proteomics Not Available	ScRNASeq Not Available	Epigenetics Not Available
Patient 1718	Genetics Available	Bulk RNAseq Not Available	ECM proteomics Not Available	ScRNASeq Not Available	Epigenetics Not Available
Patient 1719	Genetics Available	Bulk RNAseq Not Available	ECM proteomics Not Available	ScRNASeq Not Available	Epigenetics Not Available
Patient 1720	Genetics Available	Bulk RNAseq Not Available	ECM proteomics Not Available	ScRNASeq Not Available	Epigenetics Not Available
Patient 1721	Genetics Available	Bulk RNAseq Not Available	ECM proteomics Not Available	ScRNASeq Not Available	Epigenetics Not Available
Patient 1722	Genetics Available	Bulk RNAseq Not Available	ECM proteomics Not Available	ScRNASeq Not Available	Epigenetics Not Available
Patient 1723	Genetics Available	Bulk RNAseq Not Available	ECM proteomics Not Available	ScRNASeq Not Available	Epigenetics Not Available
Patient 1724	Genetics Available	Bulk RNAseq Not Available	ECM proteomics Not Available	ScRNASeq Not Available	Epigenetics Not Available
Patient 1725	Genetics Available	Bulk RNAseq Not Available	ECM proteomics Not Available	ScRNASeq Not Available	Epigenetics Not Available
Patient 1726	Genetics Not Available	Bulk RNAseq Not Available	ECM proteomics Not Available	ScRNASeq Not Available	Epigenetics Not Available
Patient 1727	Genetics Available	Bulk RNAseq Not Available	ECM proteomics Not Available	ScRNASeq Not Available	Epigenetics Not Available
Patient 1728	Genetics Available	Bulk RNAseq Not Available	ECM proteomics Not Available	ScRNASeq Not Available	Epigenetics Not Available
Patient 1729	Genetics Available	Bulk RNAseq Not Available	ECM proteomics Not Available	ScRNASeq Not Available	Epigenetics Not Available
Patient 1730	Genetics Available	Bulk RNAseq Not Available	ECM proteomics Not Available	ScRNASeq Not Available	Epigenetics Not Available
Patient 1731	Genetics Available	Bulk RNAseq Available	ECM proteomics Not Available	ScRNASeq Not Available	Epigenetics Not Available
Patient 1732	Genetics Not Available	Bulk RNAseq Not Available	ECM proteomics Not Available	ScRNASeq Not Available	Epigenetics Not Available
Patient 1733	Genetics Available	Bulk RNAseq Not Available	ECM proteomics Not Available	ScRNASeq Not Available	Epigenetics Not Available
Patient 1734	Genetics Available	Bulk RNAseq Not Available	ECM proteomics Not Available	ScRNASeq Not Available	Epigenetics Not Available
Patient 1735	Genetics Available	Bulk RNAseq Not Available	ECM proteomics Not Available	ScRNASeq Not Available	Epigenetics Not Available
Patient 1736	Genetics Not Available	Bulk RNAseq Not Available	ECM proteomics Not Available	ScRNASeq Not Available	Epigenetics Not Available
Patient 1737	Genetics Available	Bulk RNAseq Not Available	ECM proteomics Not Available	ScRNASeq Not Available	Epigenetics Not Available
Patient 1738	Genetics Available	Bulk RNAseq Not Available	ECM proteomics Not Available	ScRNASeq Not Available	Epigenetics Not Available
Patient 1739	Genetics Available	Bulk RNAseq Not Available	ECM proteomics Not Available	ScRNASeq Not Available	Epigenetics Not Available
Patient 1740	Genetics Not Available	Bulk RNAseq Not Available	ECM proteomics Not Available	ScRNASeq Not Available	Epigenetics Not Available
Patient 1741	Genetics Available	Bulk RNAseq Not Available	ECM proteomics Not Available	ScRNASeq Not Available	Epigenetics Not Available
Patient 1742	Genetics Not Available	Bulk RNAseq Not Available	ECM proteomics Not Available	ScRNASeq Not Available	Epigenetics Not Available
Patient 1743	Genetics Available	Bulk RNAseq Not Available	ECM proteomics Not Available	ScRNASeq Not Available	Epigenetics Not Available
Patient 1744	Genetics Available	Bulk RNAseq Not Available	ECM proteomics Not Available	ScRNASeq Not Available	Epigenetics Not Available
Patient 1745	Genetics Available	Bulk RNAseq Not Available	ECM proteomics Not Available	ScRNASeq Not Available	Epigenetics Not Available
Patient 1746	Genetics Not Available	Bulk RNAseq Not Available	ECM proteomics Not Available	ScRNASeq Not Available	Epigenetics Not Available
Patient 1747	Genetics Available	Bulk RNAseq Not Available	ECM proteomics Not Available	ScRNASeq Not Available	Epigenetics Not Available
Patient 1748	Genetics Available	Bulk RNAseq Not Available	ECM proteomics Not Available	ScRNASeq Not Available	Epigenetics Not Available
Patient 1749	Genetics Available	Bulk RNAseq Not Available	ECM proteomics Not Available	ScRNASeq Not Available	Epigenetics Not Available
Patient 1750	Genetics Not Available	Bulk RNAseq Not Available	ECM proteomics Not Available	ScRNASeq Not Available	Epigenetics Not Available
Patient 1751	Genetics Not Available	Bulk RNAseq Not Available	ECM proteomics Not Available	ScRNASeq Not Available	Epigenetics Not Available
Patient 1752	Genetics Not Available	Bulk RNAseq Not Available	ECM proteomics Not Available	ScRNASeq Not Available	Epigenetics Not Available
Patient 1753	Genetics Available	Bulk RNAseq Not Available	ECM proteomics Not Available	ScRNASeq Not Available	Epigenetics Not Available
Patient 1754	Genetics Not Available	Bulk RNAseq Not Available	ECM proteomics Not Available	ScRNASeq Not Available	Epigenetics Not Available
Patient 1755	Genetics Not Available	Bulk RNAseq Not Available	ECM proteomics Not Available	ScRNASeq Not Available	Epigenetics Not Available
Patient 1756	Genetics Not Available	Bulk RNAseq Not Available	ECM proteomics Not Available	ScRNASeq Not Available	Epigenetics Not Available
Patient 1757	Genetics Available	Bulk RNAseq Not Available	ECM proteomics Not Available	ScRNASeq Not Available	Epigenetics Not Available
Patient 1758	Genetics Not Available	Bulk RNAseq Not Available	ECM proteomics Not Available	ScRNASeq Not Available	Epigenetics Not Available
Patient 1759	Genetics Available	Bulk RNAseq Not Available	ECM proteomics Not Available	ScRNASeq Not Available	Epigenetics Not Available
Patient 1760	Genetics Available	Bulk RNAseq Not Available	ECM proteomics Not Available	ScRNASeq Not Available	Epigenetics Not Available
Patient 1761	Genetics Not Available	Bulk RNAseq Not Available	ECM proteomics Not Available	ScRNASeq Not Available	Epigenetics Not Available
Patient 1762	Genetics Not Available	Bulk RNAseq Not Available	ECM proteomics Not Available	ScRNASeq Not Available	Epigenetics Not Available
Patient 1763	Genetics Available	Bulk RNAseq Available	ECM proteomics Not Available	ScRNASeq Not Available	Epigenetics Not Available
Patient 1764	Genetics Available	Bulk RNAseq Not Available	ECM proteomics Not Available	ScRNASeq Not Available	Epigenetics Not Available
Patient 1765	Genetics Available	Bulk RNAseq Not Available	ECM proteomics Not Available	ScRNASeq Not Available	Epigenetics Not Available
Patient 1766	Genetics Available	Bulk RNAseq Not Available	ECM proteomics Not Available	ScRNASeq Not Available	Epigenetics Not Available
Patient 1767	Genetics Available	Bulk RNAseq Not Available	ECM proteomics Not Available	ScRNASeq Not Available	Epigenetics Not Available
Patient 1768	Genetics Not Available	Bulk RNAseq Not Available	ECM proteomics Not Available	ScRNASeq Not Available	Epigenetics Not Available
Patient 1769	Genetics Available	Bulk RNAseq Not Available	ECM proteomics Not Available	ScRNASeq Not Available	Epigenetics Not Available
Patient 1770	Genetics Not Available	Bulk RNAseq Not Available	ECM proteomics Not Available	ScRNASeq Not Available	Epigenetics Not Available
Patient 1771	Genetics Not Available	Bulk RNAseq Not Available	ECM proteomics Not Available	ScRNASeq Not Available	Epigenetics Not Available
Patient 1772	Genetics Available	Bulk RNAseq Not Available	ECM proteomics Not Available	ScRNASeq Not Available	Epigenetics Not Available
Patient 1773	Genetics Available	Bulk RNAseq Not Available	ECM proteomics Not Available	ScRNASeq Not Available	Epigenetics Not Available
Patient 1774	Genetics Available	Bulk RNAseq Not Available	ECM proteomics Not Available	ScRNASeq Not Available	Epigenetics Not Available
Patient 1775	Genetics Available	Bulk RNAseq Not Available	ECM proteomics Not Available	ScRNASeq Not Available	Epigenetics Not Available
Patient 1776	Genetics Not Available	Bulk RNAseq Not Available	ECM proteomics Not Available	ScRNASeq Not Available	Epigenetics Not Available
Patient 1777	Genetics Available	Bulk RNAseq Not Available	ECM proteomics Not Available	ScRNASeq Not Available	Epigenetics Not Available
Patient 1778	Genetics Available	Bulk RNAseq Not Available	ECM proteomics Not Available	ScRNASeq Not Available	Epigenetics Not Available
Patient 1779	Genetics Available	Bulk RNAseq Not Available	ECM proteomics Not Available	ScRNASeq Not Available	Epigenetics Not Available
Patient 1780	Genetics Available	Bulk RNAseq Not Available	ECM proteomics Not Available	ScRNASeq Not Available	Epigenetics Not Available
Patient 1781	Genetics Available	Bulk RNAseq Not Available	ECM proteomics Not Available	ScRNASeq Not Available	Epigenetics Not Available
Patient 1782	Genetics Available	Bulk RNAseq Not Available	ECM proteomics Not Available	ScRNASeq Not Available	Epigenetics Not Available
Patient 1783	Genetics Available	Bulk RNAseq Not Available	ECM proteomics Not Available	ScRNASeq Not Available	Epigenetics Not Available
Patient 1784	Genetics Available	Bulk RNAseq Not Available	ECM proteomics Not Available	ScRNASeq Not Available	Epigenetics Not Available
Patient 1785	Genetics Available	Bulk RNAseq Not Available	ECM proteomics Not Available	ScRNASeq Not Available	Epigenetics Not Available
Patient 1786	Genetics Available	Bulk RNAseq Not Available	ECM proteomics Not Available	ScRNASeq Not Available	Epigenetics Not Available
Patient 1787	Genetics Available	Bulk RNAseq Not Available	ECM proteomics Not Available	ScRNASeq Not Available	Epigenetics Not Available
Patient 1788	Genetics Available	Bulk RNAseq Not Available	ECM proteomics Not Available	ScRNASeq Not Available	Epigenetics Not Available
Patient 1789	Genetics Not Available	Bulk RNAseq Not Available	ECM proteomics Not Available	ScRNASeq Not Available	Epigenetics Not Available
Patient 1790	Genetics Available	Bulk RNAseq Not Available	ECM proteomics Not Available	ScRNASeq Not Available	Epigenetics Not Available
Patient 1791	Genetics Available	Bulk RNAseq Not Available	ECM proteomics Not Available	ScRNASeq Not Available	Epigenetics Not Available
Patient 1792	Genetics Available	Bulk RNAseq Not Available	ECM proteomics Not Available	ScRNASeq Not Available	Epigenetics Not Available
Patient 1793	Genetics Available	Bulk RNAseq Not Available	ECM proteomics Not Available	ScRNASeq Not Available	Epigenetics Not Available
Patient 1794	Genetics Available	Bulk RNAseq Not Available	ECM proteomics Not Available	ScRNASeq Not Available	Epigenetics Not Available
Patient 1795	Genetics Available	Bulk RNAseq Not Available	ECM proteomics Not Available	ScRNASeq Not Available	Epigenetics Not Available
Patient 1796	Genetics Available	Bulk RNAseq Not Available	ECM proteomics Not Available	ScRNASeq Not Available	Epigenetics Not Available
Patient 1797	Genetics Available	Bulk RNAseq Not Available	ECM proteomics Not Available	ScRNASeq Not Available	Epigenetics Not Available
Patient 1798	Genetics Available	Bulk RNAseq Not Available	ECM proteomics Not Available	ScRNASeq Not Available	Epigenetics Not Available
Patient 1799	Genetics Available	Bulk RNAseq Not Available	ECM proteomics Not Available	ScRNASeq Not Available	Epigenetics Not Available
Patient 1800	Genetics Available	Bulk RNAseq Not Available	ECM proteomics Not Available	ScRNASeq Not Available	Epigenetics Not Available
Patient 1801	Genetics Available	Bulk RNAseq Not Available	ECM proteomics Not Available	ScRNASeq Not Available	Epigenetics Not Available
Patient 1802	Genetics Available	Bulk RNAseq Not Available	ECM proteomics Not Available	ScRNASeq Not Available	Epigenetics Not Available
Patient 1803	Genetics Available	Bulk RNAseq Not Available	ECM proteomics Not Available	ScRNASeq Not Available	Epigenetics Not Available
Patient 1804	Genetics Available	Bulk RNAseq Not Available	ECM proteomics Not Available	ScRNASeq Not Available	Epigenetics Not Available
Patient 1805	Genetics Available	Bulk RNAseq Not Available	ECM proteomics Not Available	ScRNASeq Not Available	Epigenetics Not Available
Patient 1806	Genetics Available	Bulk RNAseq Not Available	ECM proteomics Not Available	ScRNASeq Not Available	Epigenetics Not Available
Patient 1807	Genetics Available	Bulk RNAseq Available	ECM proteomics Not Available	ScRNASeq Not Available	Epigenetics Not Available
Patient 1808	Genetics Available	Bulk RNAseq Not Available	ECM proteomics Not Available	ScRNASeq Not Available	Epigenetics Not Available
Patient 1809	Genetics Available	Bulk RNAseq Not Available	ECM proteomics Not Available	ScRNASeq Not Available	Epigenetics Not Available
Patient 1810	Genetics Available	Bulk RNAseq Not Available	ECM proteomics Not Available	ScRNASeq Not Available	Epigenetics Not Available
Patient 1811	Genetics Available	Bulk RNAseq Not Available	ECM proteomics Not Available	ScRNASeq Not Available	Epigenetics Not Available
Patient 1812	Genetics Available	Bulk RNAseq Not Available	ECM proteomics Not Available	ScRNASeq Not Available	Epigenetics Not Available
Patient 1813	Genetics Available	Bulk RNAseq Not Available	ECM proteomics Not Available	ScRNASeq Not Available	Epigenetics Not Available
Patient 1814	Genetics Available	Bulk RNAseq Not Available	ECM proteomics Not Available	ScRNASeq Not Available	Epigenetics Not Available
Patient 1815	Genetics Available	Bulk RNAseq Not Available	ECM proteomics Not Available	ScRNASeq Not Available	Epigenetics Not Available
Patient 1816	Genetics Available	Bulk RNAseq Not Available	ECM proteomics Not Available	ScRNASeq Not Available	Epigenetics Not Available
Patient 1817	Genetics Available	Bulk RNAseq Not Available	ECM proteomics Not Available	ScRNASeq Not Available	Epigenetics Not Available
Patient 1818	Genetics Available	Bulk RNAseq Not Available	ECM proteomics Not Available	ScRNASeq Not Available	Epigenetics Not Available
Patient 1819	Genetics Not Available	Bulk RNAseq Not Available	ECM proteomics Not Available	ScRNASeq Not Available	Epigenetics Not Available
Patient 1820	Genetics Not Available	Bulk RNAseq Not Available	ECM proteomics Not Available	ScRNASeq Not Available	Epigenetics Not Available
Patient 1821	Genetics Available	Bulk RNAseq Available	ECM proteomics Not Available	ScRNASeq Not Available	Epigenetics Not Available
Patient 1822	Genetics Available	Bulk RNAseq Not Available	ECM proteomics Not Available	ScRNASeq Not Available	Epigenetics Not Available
Patient 1823	Genetics Not Available	Bulk RNAseq Available	ECM proteomics Not Available	ScRNASeq Not Available	Epigenetics Not Available
Patient 1824	Genetics Available	Bulk RNAseq Available	ECM proteomics Not Available	ScRNASeq Not Available	Epigenetics Not Available
Patient 1825	Genetics Available	Bulk RNAseq Not Available	ECM proteomics Not Available	ScRNASeq Not Available	Epigenetics Not Available
Patient 1826	Genetics Available	Bulk RNAseq Not Available	ECM proteomics Not Available	ScRNASeq Not Available	Epigenetics Not Available
Patient 1827	Genetics Available	Bulk RNAseq Not Available	ECM proteomics Not Available	ScRNASeq Not Available	Epigenetics Not Available
Patient 1828	Genetics Available	Bulk RNAseq Not Available	ECM proteomics Not Available	ScRNASeq Not Available	Epigenetics Not Available
Patient 1829	Genetics Available	Bulk RNAseq Not Available	ECM proteomics Not Available	ScRNASeq Not Available	Epigenetics Not Available
Patient 1830	Genetics Available	Bulk RNAseq Not Available	ECM proteomics Not Available	ScRNASeq Not Available	Epigenetics Not Available
Patient 1831	Genetics Available	Bulk RNAseq Not Available	ECM proteomics Not Available	ScRNASeq Not Available	Epigenetics Not Available
Patient 1832	Genetics Available	Bulk RNAseq Not Available	ECM proteomics Not Available	ScRNASeq Not Available	Epigenetics Not Available
Patient 1833	Genetics Available	Bulk RNAseq Not Available	ECM proteomics Not Available	ScRNASeq Not Available	Epigenetics Not Available
Patient 1834	Genetics Not Available	Bulk RNAseq Not Available	ECM proteomics Not Available	ScRNASeq Not Available	Epigenetics Not Available
Patient 1835	Genetics Available	Bulk RNAseq Not Available	ECM proteomics Not Available	ScRNASeq Not Available	Epigenetics Not Available
Patient 1836	Genetics Not Available	Bulk RNAseq Not Available	ECM proteomics Not Available	ScRNASeq Not Available	Epigenetics Not Available
Patient 1837	Genetics Not Available	Bulk RNAseq Not Available	ECM proteomics Not Available	ScRNASeq Not Available	Epigenetics Not Available
Patient 1838	Genetics Available	Bulk RNAseq Not Available	ECM proteomics Not Available	ScRNASeq Not Available	Epigenetics Not Available
Patient 1839	Genetics Available	Bulk RNAseq Not Available	ECM proteomics Not Available	ScRNASeq Not Available	Epigenetics Not Available
Patient 1840	Genetics Available	Bulk RNAseq Not Available	ECM proteomics Not Available	ScRNASeq Not Available	Epigenetics Not Available
Patient 1841	Genetics Not Available	Bulk RNAseq Not Available	ECM proteomics Not Available	ScRNASeq Not Available	Epigenetics Not Available
Patient 1842	Genetics Not Available	Bulk RNAseq Not Available	ECM proteomics Not Available	ScRNASeq Not Available	Epigenetics Not Available
Patient 1843	Genetics Not Available	Bulk RNAseq Not Available	ECM proteomics Not Available	ScRNASeq Not Available	Epigenetics Not Available
Patient 1844	Genetics Available	Bulk RNAseq Not Available	ECM proteomics Not Available	ScRNASeq Not Available	Epigenetics Not Available
Patient 1845	Genetics Not Available	Bulk RNAseq Not Available	ECM proteomics Not Available	ScRNASeq Not Available	Epigenetics Not Available
Patient 1846	Genetics Available	Bulk RNAseq Not Available	ECM proteomics Not Available	ScRNASeq Not Available	Epigenetics Not Available
Patient 1847	Genetics Not Available	Bulk RNAseq Not Available	ECM proteomics Not Available	ScRNASeq Not Available	Epigenetics Not Available
Patient 1848	Genetics Available	Bulk RNAseq Not Available	ECM proteomics Not Available	ScRNASeq Not Available	Epigenetics Not Available
Patient 1849	Genetics Available	Bulk RNAseq Not Available	ECM proteomics Not Available	ScRNASeq Not Available	Epigenetics Not Available
Patient 1850	Genetics Available	Bulk RNAseq Not Available	ECM proteomics Not Available	ScRNASeq Not Available	Epigenetics Not Available
Patient 1851	Genetics Available	Bulk RNAseq Not Available	ECM proteomics Not Available	ScRNASeq Not Available	Epigenetics Not Available
Patient 1852	Genetics Available	Bulk RNAseq Not Available	ECM proteomics Not Available	ScRNASeq Not Available	Epigenetics Not Available
Patient 1853	Genetics Not Available	Bulk RNAseq Not Available	ECM proteomics Not Available	ScRNASeq Not Available	Epigenetics Not Available
Patient 1854	Genetics Available	Bulk RNAseq Not Available	ECM proteomics Not Available	ScRNASeq Not Available	Epigenetics Not Available
Patient 1855	Genetics Not Available	Bulk RNAseq Not Available	ECM proteomics Not Available	ScRNASeq Not Available	Epigenetics Not Available
Patient 1856	Genetics Available	Bulk RNAseq Not Available	ECM proteomics Not Available	ScRNASeq Not Available	Epigenetics Not Available
Patient 1857	Genetics Available	Bulk RNAseq Not Available	ECM proteomics Not Available	ScRNASeq Not Available	Epigenetics Not Available
Patient 1858	Genetics Not Available	Bulk RNAseq Not Available	ECM proteomics Not Available	ScRNASeq Not Available	Epigenetics Not Available
Patient 1859	Genetics Not Available	Bulk RNAseq Not Available	ECM proteomics Not Available	ScRNASeq Not Available	Epigenetics Not Available
Patient 1860	Genetics Available	Bulk RNAseq Not Available	ECM proteomics Not Available	ScRNASeq Not Available	Epigenetics Not Available
Patient 1861	Genetics Available	Bulk RNAseq Not Available	ECM proteomics Not Available	ScRNASeq Not Available	Epigenetics Not Available
Patient 1862	Genetics Not Available	Bulk RNAseq Not Available	ECM proteomics Not Available	ScRNASeq Not Available	Epigenetics Not Available
Patient 1863	Genetics Not Available	Bulk RNAseq Not Available	ECM proteomics Not Available	ScRNASeq Not Available	Epigenetics Not Available
Patient 1864	Genetics Available	Bulk RNAseq Not Available	ECM proteomics Not Available	ScRNASeq Not Available	Epigenetics Not Available
Patient 1865	Genetics Available	Bulk RNAseq Not Available	ECM proteomics Not Available	ScRNASeq Not Available	Epigenetics Not Available
Patient 1866	Genetics Available	Bulk RNAseq Not Available	ECM proteomics Not Available	ScRNASeq Not Available	Epigenetics Not Available
Patient 1867	Genetics Available	Bulk RNAseq Not Available	ECM proteomics Not Available	ScRNASeq Not Available	Epigenetics Not Available
Patient 1868	Genetics Available	Bulk RNAseq Not Available	ECM proteomics Not Available	ScRNASeq Not Available	Epigenetics Not Available
Patient 1869	Genetics Available	Bulk RNAseq Not Available	ECM proteomics Not Available	ScRNASeq Not Available	Epigenetics Not Available
Patient 1870	Genetics Available	Bulk RNAseq Not Available	ECM proteomics Not Available	ScRNASeq Not Available	Epigenetics Not Available
Patient 1871	Genetics Not Available	Bulk RNAseq Not Available	ECM proteomics Not Available	ScRNASeq Not Available	Epigenetics Not Available
Patient 1872	Genetics Available	Bulk RNAseq Not Available	ECM proteomics Not Available	ScRNASeq Not Available	Epigenetics Not Available
Patient 1873	Genetics Available	Bulk RNAseq Not Available	ECM proteomics Not Available	ScRNASeq Not Available	Epigenetics Not Available
Patient 1874	Genetics Not Available	Bulk RNAseq Not Available	ECM proteomics Not Available	ScRNASeq Not Available	Epigenetics Not Available
Patient 1875	Genetics Available	Bulk RNAseq Not Available	ECM proteomics Not Available	ScRNASeq Not Available	Epigenetics Not Available
Patient 1876	Genetics Available	Bulk RNAseq Not Available	ECM proteomics Not Available	ScRNASeq Not Available	Epigenetics Not Available
Patient 1877	Genetics Available	Bulk RNAseq Not Available	ECM proteomics Not Available	ScRNASeq Not Available	Epigenetics Not Available
Patient 1878	Genetics Not Available	Bulk RNAseq Not Available	ECM proteomics Not Available	ScRNASeq Not Available	Epigenetics Not Available
Patient 1879	Genetics Available	Bulk RNAseq Not Available	ECM proteomics Not Available	ScRNASeq Not Available	Epigenetics Not Available
Patient 1880	Genetics Available	Bulk RNAseq Not Available	ECM proteomics Not Available	ScRNASeq Not Available	Epigenetics Not Available
Patient 1881	Genetics Available	Bulk RNAseq Not Available	ECM proteomics Not Available	ScRNASeq Not Available	Epigenetics Not Available
Patient 1882	Genetics Available	Bulk RNAseq Not Available	ECM proteomics Not Available	ScRNASeq Not Available	Epigenetics Not Available
Patient 1883	Genetics Not Available	Bulk RNAseq Not Available	ECM proteomics Not Available	ScRNASeq Not Available	Epigenetics Not Available
Patient 1884	Genetics Available	Bulk RNAseq Not Available	ECM proteomics Not Available	ScRNASeq Not Available	Epigenetics Not Available
Patient 1885	Genetics Available	Bulk RNAseq Not Available	ECM proteomics Not Available	ScRNASeq Not Available	Epigenetics Not Available
Patient 1886	Genetics Available	Bulk RNAseq Not Available	ECM proteomics Not Available	ScRNASeq Not Available	Epigenetics Not Available
Patient 1887	Genetics Available	Bulk RNAseq Not Available	ECM proteomics Not Available	ScRNASeq Not Available	Epigenetics Not Available
Patient 1888	Genetics Not Available	Bulk RNAseq Not Available	ECM proteomics Not Available	ScRNASeq Not Available	Epigenetics Not Available
Patient 1889	Genetics Available	Bulk RNAseq Not Available	ECM proteomics Not Available	ScRNASeq Not Available	Epigenetics Not Available
Patient 1890	Genetics Available	Bulk RNAseq Not Available	ECM proteomics Not Available	ScRNASeq Not Available	Epigenetics Not Available
Patient 1891	Genetics Available	Bulk RNAseq Not Available	ECM proteomics Not Available	ScRNASeq Not Available	Epigenetics Not Available
Patient 1892	Genetics Available	Bulk RNAseq Not Available	ECM proteomics Not Available	ScRNASeq Not Available	Epigenetics Not Available
Patient 1893	Genetics Available	Bulk RNAseq Not Available	ECM proteomics Not Available	ScRNASeq Not Available	Epigenetics Not Available
Patient 1894	Genetics Available	Bulk RNAseq Not Available	ECM proteomics Not Available	ScRNASeq Not Available	Epigenetics Not Available
Patient 1895	Genetics Available	Bulk RNAseq Not Available	ECM proteomics Not Available	ScRNASeq Not Available	Epigenetics Not Available
Patient 1896	Genetics Available	Bulk RNAseq Not Available	ECM proteomics Not Available	ScRNASeq Not Available	Epigenetics Not Available
Patient 1897	Genetics Available	Bulk RNAseq Available	ECM proteomics Not Available	ScRNASeq Not Available	Epigenetics Not Available
Patient 1898	Genetics Not Available	Bulk RNAseq Not Available	ECM proteomics Not Available	ScRNASeq Not Available	Epigenetics Not Available
Patient 1899	Genetics Not Available	Bulk RNAseq Not Available	ECM proteomics Not Available	ScRNASeq Not Available	Epigenetics Not Available
Patient 1900	Genetics Not Available	Bulk RNAseq Not Available	ECM proteomics Not Available	ScRNASeq Not Available	Epigenetics Not Available
Patient 1901	Genetics Available	Bulk RNAseq Not Available	ECM proteomics Not Available	ScRNASeq Not Available	Epigenetics Not Available
Patient 1902	Genetics Not Available	Bulk RNAseq Not Available	ECM proteomics Not Available	ScRNASeq Not Available	Epigenetics Not Available
Patient 1903	Genetics Available	Bulk RNAseq Not Available	ECM proteomics Not Available	ScRNASeq Not Available	Epigenetics Not Available
Patient 1904	Genetics Available	Bulk RNAseq Not Available	ECM proteomics Not Available	ScRNASeq Not Available	Epigenetics Not Available
Patient 1905	Genetics Available	Bulk RNAseq Not Available	ECM proteomics Not Available	ScRNASeq Not Available	Epigenetics Not Available
Patient 1906	Genetics Available	Bulk RNAseq Not Available	ECM proteomics Not Available	ScRNASeq Not Available	Epigenetics Not Available
Patient 1907	Genetics Not Available	Bulk RNAseq Not Available	ECM proteomics Not Available	ScRNASeq Not Available	Epigenetics Not Available
Patient 1908	Genetics Available	Bulk RNAseq Available	ECM proteomics Not Available	ScRNASeq Not Available	Epigenetics Not Available
Patient 1909	Genetics Not Available	Bulk RNAseq Not Available	ECM proteomics Not Available	ScRNASeq Not Available	Epigenetics Not Available
Patient 1910	Genetics Available	Bulk RNAseq Not Available	ECM proteomics Not Available	ScRNASeq Not Available	Epigenetics Not Available
Patient 1911	Genetics Available	Bulk RNAseq Not Available	ECM proteomics Not Available	ScRNASeq Not Available	Epigenetics Not Available
Patient 1912	Genetics Not Available	Bulk RNAseq Not Available	ECM proteomics Not Available	ScRNASeq Not Available	Epigenetics Not Available
Patient 1913	Genetics Not Available	Bulk RNAseq Not Available	ECM proteomics Not Available	ScRNASeq Not Available	Epigenetics Not Available
Patient 1914	Genetics Not Available	Bulk RNAseq Not Available	ECM proteomics Not Available	ScRNASeq Not Available	Epigenetics Not Available
Patient 1915	Genetics Not Available	Bulk RNAseq Not Available	ECM proteomics Not Available	ScRNASeq Not Available	Epigenetics Not Available
Patient 1916	Genetics Not Available	Bulk RNAseq Not Available	ECM proteomics Not Available	ScRNASeq Not Available	Epigenetics Not Available
Patient 1917	Genetics Available	Bulk RNAseq Not Available	ECM proteomics Not Available	ScRNASeq Not Available	Epigenetics Not Available
Patient 1918	Genetics Not Available	Bulk RNAseq Not Available	ECM proteomics Not Available	ScRNASeq Not Available	Epigenetics Not Available
Patient 1919	Genetics Available	Bulk RNAseq Not Available	ECM proteomics Not Available	ScRNASeq Not Available	Epigenetics Not Available
Patient 1920	Genetics Not Available	Bulk RNAseq Not Available	ECM proteomics Not Available	ScRNASeq Not Available	Epigenetics Not Available
Patient 1921	Genetics Not Available	Bulk RNAseq Not Available	ECM proteomics Not Available	ScRNASeq Not Available	Epigenetics Not Available
Patient 1922	Genetics Not Available	Bulk RNAseq Not Available	ECM proteomics Not Available	ScRNASeq Not Available	Epigenetics Not Available
Patient 1923	Genetics Not Available	Bulk RNAseq Not Available	ECM proteomics Not Available	ScRNASeq Not Available	Epigenetics Not Available
Patient 1924	Genetics Available	Bulk RNAseq Not Available	ECM proteomics Not Available	ScRNASeq Not Available	Epigenetics Not Available
Patient 1925	Genetics Not Available	Bulk RNAseq Not Available	ECM proteomics Not Available	ScRNASeq Not Available	Epigenetics Not Available
Patient 1926	Genetics Not Available	Bulk RNAseq Not Available	ECM proteomics Not Available	ScRNASeq Not Available	Epigenetics Not Available
Patient 1927	Genetics Not Available	Bulk RNAseq Not Available	ECM proteomics Not Available	ScRNASeq Not Available	Epigenetics Not Available
Patient 1928	Genetics Not Available	Bulk RNAseq Not Available	ECM proteomics Not Available	ScRNASeq Not Available	Epigenetics Not Available
Patient 1929	Genetics Not Available	Bulk RNAseq Not Available	ECM proteomics Not Available	ScRNASeq Not Available	Epigenetics Not Available
Patient 1930	Genetics Available	Bulk RNAseq Not Available	ECM proteomics Not Available	ScRNASeq Not Available	Epigenetics Not Available
Patient 1931	Genetics Not Available	Bulk RNAseq Not Available	ECM proteomics Not Available	ScRNASeq Not Available	Epigenetics Not Available
Patient 1932	Genetics Available	Bulk RNAseq Not Available	ECM proteomics Not Available	ScRNASeq Not Available	Epigenetics Not Available
Patient 1933	Genetics Not Available	Bulk RNAseq Not Available	ECM proteomics Not Available	ScRNASeq Not Available	Epigenetics Not Available
Patient 1934	Genetics Not Available	Bulk RNAseq Not Available	ECM proteomics Not Available	ScRNASeq Not Available	Epigenetics Not Available
Patient 1935	Genetics Available	Bulk RNAseq Available	ECM proteomics Not Available	ScRNASeq Not Available	Epigenetics Not Available
Patient 1936	Genetics Available	Bulk RNAseq Not Available	ECM proteomics Not Available	ScRNASeq Not Available	Epigenetics Not Available
Patient 1937	Genetics Not Available	Bulk RNAseq Not Available	ECM proteomics Not Available	ScRNASeq Not Available	Epigenetics Not Available
Patient 1938	Genetics Available	Bulk RNAseq Not Available	ECM proteomics Not Available	ScRNASeq Not Available	Epigenetics Not Available
Patient 1939	Genetics Available	Bulk RNAseq Not Available	ECM proteomics Not Available	ScRNASeq Not Available	Epigenetics Not Available
Patient 1940	Genetics Available	Bulk RNAseq Not Available	ECM proteomics Not Available	ScRNASeq Not Available	Epigenetics Not Available
Patient 1941	Genetics Not Available	Bulk RNAseq Not Available	ECM proteomics Not Available	ScRNASeq Not Available	Epigenetics Not Available
Patient 1942	Genetics Available	Bulk RNAseq Not Available	ECM proteomics Not Available	ScRNASeq Not Available	Epigenetics Not Available
Patient 1943	Genetics Available	Bulk RNAseq Not Available	ECM proteomics Not Available	ScRNASeq Not Available	Epigenetics Not Available
Patient 1944	Genetics Available	Bulk RNAseq Not Available	ECM proteomics Not Available	ScRNASeq Not Available	Epigenetics Not Available
Patient 1945	Genetics Available	Bulk RNAseq Not Available	ECM proteomics Not Available	ScRNASeq Not Available	Epigenetics Not Available
Patient 1946	Genetics Not Available	Bulk RNAseq Available	ECM proteomics Not Available	ScRNASeq Not Available	Epigenetics Not Available
Patient 1947	Genetics Available	Bulk RNAseq Not Available	ECM proteomics Not Available	ScRNASeq Not Available	Epigenetics Not Available
Patient 1948	Genetics Available	Bulk RNAseq Not Available	ECM proteomics Not Available	ScRNASeq Not Available	Epigenetics Not Available
Patient 1949	Genetics Available	Bulk RNAseq Not Available	ECM proteomics Not Available	ScRNASeq Not Available	Epigenetics Not Available
Patient 1950	Genetics Available	Bulk RNAseq Not Available	ECM proteomics Not Available	ScRNASeq Not Available	Epigenetics Not Available
Patient 1951	Genetics Available	Bulk RNAseq Not Available	ECM proteomics Not Available	ScRNASeq Not Available	Epigenetics Not Available
Patient 1952	Genetics Available	Bulk RNAseq Not Available	ECM proteomics Not Available	ScRNASeq Not Available	Epigenetics Not Available
Patient 1953	Genetics Available	Bulk RNAseq Not Available	ECM proteomics Not Available	ScRNASeq Not Available	Epigenetics Not Available
Patient 1954	Genetics Available	Bulk RNAseq Not Available	ECM proteomics Not Available	ScRNASeq Not Available	Epigenetics Not Available
Patient 1955	Genetics Available	Bulk RNAseq Not Available	ECM proteomics Not Available	ScRNASeq Not Available	Epigenetics Not Available
Patient 1956	Genetics Available	Bulk RNAseq Not Available	ECM proteomics Not Available	ScRNASeq Not Available	Epigenetics Not Available
Patient 1957	Genetics Available	Bulk RNAseq Not Available	ECM proteomics Not Available	ScRNASeq Not Available	Epigenetics Not Available
Patient 1958	Genetics Available	Bulk RNAseq Not Available	ECM proteomics Not Available	ScRNASeq Not Available	Epigenetics Not Available
Patient 1959	Genetics Not Available	Bulk RNAseq Not Available	ECM proteomics Not Available	ScRNASeq Not Available	Epigenetics Not Available
Patient 1960	Genetics Not Available	Bulk RNAseq Not Available	ECM proteomics Not Available	ScRNASeq Not Available	Epigenetics Not Available
Patient 1961	Genetics Available	Bulk RNAseq Not Available	ECM proteomics Not Available	ScRNASeq Not Available	Epigenetics Not Available
Patient 1962	Genetics Available	Bulk RNAseq Not Available	ECM proteomics Not Available	ScRNASeq Not Available	Epigenetics Not Available
Patient 1963	Genetics Available	Bulk RNAseq Not Available	ECM proteomics Not Available	ScRNASeq Not Available	Epigenetics Not Available
Patient 1964	Genetics Available	Bulk RNAseq Not Available	ECM proteomics Not Available	ScRNASeq Not Available	Epigenetics Not Available
Patient 1965	Genetics Available	Bulk RNAseq Not Available	ECM proteomics Not Available	ScRNASeq Not Available	Epigenetics Not Available
Patient 1966	Genetics Available	Bulk RNAseq Not Available	ECM proteomics Not Available	ScRNASeq Not Available	Epigenetics Not Available
Patient 1967	Genetics Available	Bulk RNAseq Not Available	ECM proteomics Not Available	ScRNASeq Not Available	Epigenetics Not Available
Patient 1968	Genetics Available	Bulk RNAseq Not Available	ECM proteomics Not Available	ScRNASeq Not Available	Epigenetics Not Available
Patient 1969	Genetics Available	Bulk RNAseq Not Available	ECM proteomics Not Available	ScRNASeq Not Available	Epigenetics Not Available
Patient 1970	Genetics Available	Bulk RNAseq Not Available	ECM proteomics Not Available	ScRNASeq Not Available	Epigenetics Not Available
Patient 1971	Genetics Not Available	Bulk RNAseq Not Available	ECM proteomics Not Available	ScRNASeq Not Available	Epigenetics Not Available
Patient 1972	Genetics Available	Bulk RNAseq Not Available	ECM proteomics Not Available	ScRNASeq Not Available	Epigenetics Not Available
Patient 1973	Genetics Available	Bulk RNAseq Not Available	ECM proteomics Not Available	ScRNASeq Not Available	Epigenetics Not Available
Patient 1974	Genetics Available	Bulk RNAseq Not Available	ECM proteomics Not Available	ScRNASeq Not Available	Epigenetics Not Available
Patient 1975	Genetics Available	Bulk RNAseq Not Available	ECM proteomics Not Available	ScRNASeq Not Available	Epigenetics Not Available
Patient 1976	Genetics Available	Bulk RNAseq Not Available	ECM proteomics Not Available	ScRNASeq Not Available	Epigenetics Not Available
Patient 1977	Genetics Not Available	Bulk RNAseq Not Available	ECM proteomics Not Available	ScRNASeq Not Available	Epigenetics Not Available
Patient 1978	Genetics Available	Bulk RNAseq Not Available	ECM proteomics Not Available	ScRNASeq Not Available	Epigenetics Not Available
Patient 1979	Genetics Not Available	Bulk RNAseq Not Available	ECM proteomics Not Available	ScRNASeq Not Available	Epigenetics Not Available
Patient 1980	Genetics Not Available	Bulk RNAseq Not Available	ECM proteomics Not Available	ScRNASeq Not Available	Epigenetics Not Available
Patient 1981	Genetics Available	Bulk RNAseq Not Available	ECM proteomics Not Available	ScRNASeq Not Available	Epigenetics Not Available
Patient 1982	Genetics Available	Bulk RNAseq Not Available	ECM proteomics Not Available	ScRNASeq Not Available	Epigenetics Not Available
Patient 1983	Genetics Available	Bulk RNAseq Not Available	ECM proteomics Not Available	ScRNASeq Not Available	Epigenetics Not Available
Patient 1984	Genetics Available	Bulk RNAseq Not Available	ECM proteomics Not Available	ScRNASeq Not Available	Epigenetics Not Available
Patient 1985	Genetics Available	Bulk RNAseq Not Available	ECM proteomics Not Available	ScRNASeq Not Available	Epigenetics Not Available
Patient 1986	Genetics Not Available	Bulk RNAseq Not Available	ECM proteomics Not Available	ScRNASeq Not Available	Epigenetics Not Available
Patient 1987	Genetics Available	Bulk RNAseq Not Available	ECM proteomics Not Available	ScRNASeq Not Available	Epigenetics Not Available
Patient 1988	Genetics Available	Bulk RNAseq Not Available	ECM proteomics Not Available	ScRNASeq Not Available	Epigenetics Not Available
Patient 1989	Genetics Available	Bulk RNAseq Not Available	ECM proteomics Not Available	ScRNASeq Not Available	Epigenetics Not Available
Patient 1990	Genetics Available	Bulk RNAseq Not Available	ECM proteomics Not Available	ScRNASeq Not Available	Epigenetics Not Available
Patient 1991	Genetics Available	Bulk RNAseq Available	ECM proteomics Not Available	ScRNASeq Not Available	Epigenetics Not Available
Patient 1992	Genetics Not Available	Bulk RNAseq Not Available	ECM proteomics Not Available	ScRNASeq Not Available	Epigenetics Not Available
Patient 1993	Genetics Not Available	Bulk RNAseq Not Available	ECM proteomics Not Available	ScRNASeq Not Available	Epigenetics Not Available
Patient 1994	Genetics Available	Bulk RNAseq Not Available	ECM proteomics Not Available	ScRNASeq Not Available	Epigenetics Not Available
Patient 1995	Genetics Available	Bulk RNAseq Not Available	ECM proteomics Not Available	ScRNASeq Not Available	Epigenetics Not Available
Patient 1996	Genetics Not Available	Bulk RNAseq Not Available	ECM proteomics Not Available	ScRNASeq Not Available	Epigenetics Not Available
Patient 1997	Genetics Available	Bulk RNAseq Not Available	ECM proteomics Not Available	ScRNASeq Not Available	Epigenetics Not Available
Patient 1998	Genetics Available	Bulk RNAseq Not Available	ECM proteomics Not Available	ScRNASeq Not Available	Epigenetics Not Available
Patient 1999	Genetics Available	Bulk RNAseq Not Available	ECM proteomics Not Available	ScRNASeq Not Available	Epigenetics Not Available
[truncated: 560 more rows]

## Sheet: 5. B. Tables Transcriptomics
Fibrous					Atheromatous
Characteristic	Women (n=61)	Men (130)	P-value		Characteristic	Women (n=29)	Men (158)	P-value
Age (years; mean (SD))	67 (9.8)	68 (8.5)	0.424		Age (years; mean (SD))	70 (8.9)	69 (8.9)	0.547
Plaque vulnerability index (mean (SD))	1.0 (0.8)	0.9 (0.8)	0.603		Plaque vulnerability index (mean (SD))	2.5 (0.8)	2.6 (0.9)	0.398
Systolic BP (mmHg; mean (SD))	149 (24.0)	152 (24.5)	0.434		Systolic BP (mmHg; mean (SD))	165 (19.3)	157 (25.7)	0.107
Diastolic BP (mmHg; mean (SD))	80 (13.9)	80 (14.2)	0.839		Diastolic BP (mmHg; mean (SD))	83 (11.5)	84 (14.1)	0.894
Hypertension (%)	47 (77.0)	111 (86.0)	0.180		Hypertension (%)	26 (89.7)	136 (86.6)	0.884
Diabetes (%)	14 (23.0)	33 (25.4)	0.854		Diabetes (%)	6 (20.7)	27 (17.1)	0.839
Total cholesterol (mmol/L; median [IQR])	5.5 [4.6, 6.2]	4.4 [3.6, 5.1]	0.007		Total cholesterol (mmol/L; median [IQR])	5.1 [3.9, 6.1]	4.6 [3.9, 5.9]	0.601
LDL (mmol/L; median [IQR])	3.1 [2.1, 3.7]	2.5 [1.9, 3.0]	0.144		LDL (mmol/L; median [IQR])	2.5 [2.1, 3.3]	2.8 [2.2, 3.4]	0.540
HDL (mmol/L; median [IQR])	1.3 [1.0, 1.6]	1.1 [0.8, 1.3]	0.006		HDL (mmol/L; median [IQR])	1.2 [1.1, 1.6]	1.1 [0.8, 1.3]	0.023
Triglycerides (mmol/L; median [IQR])	1.4 [1.1, 1.8]	1.4 [1.0, 2.2]	0.870		Triglycerides (mmol/L; median [IQR])	1.7 [0.9, 2.3]	1.4 [1.1, 2.1]	0.937
CRP (mg/L; median [IQR])	0.6 [-0.1, 1.3]	0.5 [-0.5, 1.4]	0.451		CRP (mg/L; median [IQR])	0.9 [0.1, 1.9]	0.7 [0.1, 1.4]	0.666
BMI (kg/m²; median [IQR])	26.8 [24.2, 28.7]	26.1 [24.3, 29.0]	0.819		BMI (kg/m²; median [IQR])	26.3 [24.1, 28.2]	26.6 [24.4, 28.7]	0.463
eGFR (mL/min per 1.73 m²; mean (SD))	70 (23.0)	78 (26.6)	0.052		eGFR (mL/min per 1.73 m²; mean (SD))	70 (21.9)	80 (29.0)	0.102
Smoking (%)	33 (54.1)	48 (37.2)	0.041		Smoking (%)	11 (39.3)	48 (30.4)	0.476
Clinical presentation (%)			0.363		Clinical presentation (%)			0.295
Asymptomatic	9 (14.8)	28 (21.5)			Asymptomatic	1 (3.4)	19 (12.0)
Symptomatic	52 (85.2)	102 (78.5)			Symptomatic	28 (96.6)	139 (88.0)
History of CAD (%)	17 (27.9)	46 (35.4)	0.387		History of CAD (%)	7 (24.1)	54 (34.2)	0.398
Statins (%)	41 (68.3)	99 (76.2)	0.337		Statins (%)	21 (72.4)	118 (74.7)	0.979
Antiplatelet drugs (%)	52 (86.7)	114 (87.7)	1		Antiplatelet drugs (%)	28 (96.6)	142 (89.9)	0.425
Anticoagulant drugs (%)	7 (11.7)	18 (13.8)	0.855		Anticoagulant drugs (%)	0 (0.0)	20 (12.7)	0.089
Ipsilateral stenosis (%)			0.108		Ipsilateral stenosis (%)			0.765
50-70%	1 (1.8)	12 (9.7)			0-50%	0 (0.0)	2 (1.3)
70-99%	56 (98.2)	112 (90.3)			50-70%	1 (3.4)	8 (5.1)
Contralateral stenosis (%)			0.017		70-99%	28 (96.6)	146 (93.6)
0-50%	33 (62.3)	56 (47.9)			Contralateral stenosis (%)			0.204
50-70%	11 (20.8)	13 (11.1)			0-50%	21 (77.8)	85 (57.8)
70-99%	3 (5.7)	18 (15.4)			50-70%	1 (3.7)	13 (8.8)
1	6 (11.3)	30 (25.6)			70-99%	4 (14.8)	27 (18.4)
					1	1 (3.7)	22 (15.0)

## Sheet: 6. Summary DEGs
	Fibrous comparison (p<0.05, logFC>0.3)	Atheromatous comparison (p<0.05, logFC>0.3)
Female genes (baseMean>10)	32	18
Male genes (baseMean>10)	106	83
Female proteins (AveExpr>4)	211	17
Male proteins (AveExpr>4)	132	21
SYMBOL	Sex	Data	Spatial transcriptomics	Female candidate genes
SZT2	Female	Gene		COL5A1
MT-ATP8	Female	Gene		COL5A2
AGT	Female	Gene		IGFBP3
PAPPA	Female	Gene		FSTL1
ALB	Female	Gene		PCOLCE2
SEC14L2	Female	Gene		SERPINE1
MPP2	Female	Gene		LOX
CRLF1	Female	Gene		CRLF1
LOX	Female	Gene		PFN2
PCOLCE2	Female	Gene		GAP43
TRIM49D1	Female	Gene		PAPPA
CRISPLD1	Female	Gene		AGT
NHERF2	Female	Gene		CRISPLD1
OR6C74	Female	Gene		PARM1
GAP43	Female	Gene		ADH1B
COL5A1	Female	Gene
GAPT	Female	Gene
PARM1	Female	Gene
COL5A2	Female	Gene
PKD2	Female	Gene
FSTL1	Female	Gene
PFN2	Female	Gene
PLPP1	Female	Gene
TPPP3	Female	Gene
ADH1B	Female	Gene
IGFBP3	Female	Gene
IRAG2	Female	Gene
OR10A4	Female	Gene
SERPINE1	Female	Gene
CAV1	Female	Gene
KRT4	Female	Gene
TNC	Female	Gene
PZP	Female	Protein
MYO1B	Female	Protein
GDF10	Female	Protein
MYOZ1	Female	Protein
CD9	Female	Protein
BCLAF1	Female	Protein
ACTN4	Female	Protein
SCUBE3	Female	Protein
MYL6B	Female	Protein
RPL35	Female	Protein
SLC25A4	Female	Protein
MAOB	Female	Protein
MYH10	Female	Protein
MFAP2	Female	Protein
CTNNA1	Female	Protein
MAP1B	Female	Protein
PGRMC1	Female	Protein
MPRIP	Female	Protein
RPL34	Female	Protein
RPL18A	Female	Protein
DBN1	Female	Protein
LEFTY2	Female	Protein
SOD3	Female	Protein
CAV1	Female	Protein
RPL4	Female	Protein
ENG	Female	Protein
CRIP1	Female	Protein
MYH9	Female	Protein
NUMA1	Female	Protein
STIM1	Female	Protein
GOT2	Female	Protein
SPTAN1	Female	Protein
THSD4	Female	Protein
RPN2	Female	Protein
AHNAK	Female	Protein
LRRC17	Female	Protein
RCN2	Female	Protein
MYL12B	Female	Protein
ARHGDIA	Female	Protein
MYOZ2	Female	Protein
FHL3	Female	Protein
RPL36	Female	Protein
SLC25A1	Female	Protein
COL21A1	Female	Protein
RPL27	Female	Protein
H2AC21	Female	Protein
RPL14	Female	Protein
MYO1C	Female	Protein
RPL26	Female	Protein
TUBB2A	Female	Protein
RPS29	Female	Protein
RPL31	Female	Protein
CAMK2G	Female	Protein
H2AC20	Female	Protein
RPS24	Female	Protein
LDB3	Female	Protein
COA3	Female	Protein
TMOD1	Female	Protein
ADIPOQ	Female	Protein
MYH11	Female	Protein
ARF5	Female	Protein
DYNLRB1	Female	Protein
ELN	Female	Protein
RPL3	Female	Protein
ACAN	Female	Protein
ALCAM	Female	Protein
PTGIS	Female	Protein
ITGB3	Female	Protein
FAM162A	Female	Protein
CAVIN1	Female	Protein
SGCD	Female	Protein
CAPNS1	Female	Protein
H1-0	Female	Protein
DAG1	Female	Protein
SNRPD2	Female	Protein
COX6C	Female	Protein
MYH14	Female	Protein
BANF1	Female	Protein
PFN2	Female	Protein
UTRN	Female	Protein
ACAT1	Female	Protein
SYNPO2	Female	Protein
HP1BP3	Female	Protein
SNTB2	Female	Protein
RPS3A	Female	Protein
STX11	Female	Protein
SMARCC2	Female	Protein
TGFB1	Female	Protein
MYLK	Female	Protein
H2BC10; H2BC4; H2BC6; H2BC7; H2BC8	Female	Protein
C1QTNF7	Female	Protein
HAPLN3	Female	Protein
H2AW	Female	Protein
RPS2	Female	Protein
DMD	Female	Protein
SEPTIN8	Female	Protein
MATN2	Female	Protein
RPL13A	Female	Protein
SVIL	Female	Protein
RPS26	Female	Protein
RPS15	Female	Protein
SORBS3	Female	Protein
RPL5	Female	Protein
LMNA	Female	Protein
UBA52	Female	Protein
RPL24	Female	Protein
RPL8	Female	Protein
MYL6	Female	Protein
MYL9	Female	Protein
CAMK2D	Female	Protein
TUBB6	Female	Protein
FGL2	Female	Protein
RPL17	Female	Protein
LIMCH1	Female	Protein
SLC3A2	Female	Protein
KHDRBS1	Female	Protein
PURA	Female	Protein
H2AZ2	Female	Protein
SRI	Female	Protein
KANK2	Female	Protein
RPS4X	Female	Protein
TUBG1	Female	Protein
RARRES2	Female	Protein
HNRNPUL2	Female	Protein
RPL7	Female	Protein
TUBB3	Female	Protein
MATR3	Female	Protein
NEXN	Female	Protein
RPL35A	Female	Protein
RPS13	Female	Protein
H2BC20P	Female	Protein
CHMP3	Female	Protein
MYO1D	Female	Protein
NDUFA12	Female	Protein
H1-4	Female	Protein
AEBP1	Female	Protein
LRPPRC	Female	Protein
TMPO	Female	Protein
VCAN	Female	Protein
RPS23	Female	Protein
SYNPO	Female	Protein
CAVIN3	Female	Protein
PDLIM7	Female	Protein
ACTN1	Female	Protein
RPL38	Female	Protein
TGFB1I1	Female	Protein
CNN2	Female	Protein
GSN	Female	Protein
CD163	Female	Protein
RPL10	Female	Protein
PGRMC2	Female	Protein
IVD	Female	Protein
S100A4	Female	Protein
SEPTIN11	Female	Protein
RPL23	Female	Protein
RPL19	Female	Protein
ANGPTL2	Female	Protein
ASPN	Female	Protein
PDLIM5	Female	Protein
LIMA1	Female	Protein
CRYAB	Female	Protein
RPL28	Female	Protein
HSPA5	Female	Protein
NOMO2	Female	Protein
THBS3	Female	Protein
FBLN5	Female	Protein
RPL15	Female	Protein
LTBP4	Female	Protein
RAE1	Female	Protein
CYB5R1	Female	Protein
ADH1B	Female	Protein
RMDN3	Female	Protein
ERLIN2	Female	Protein
IDH3A	Female	Protein
TUBB4A	Female	Protein
HDAC1	Female	Protein
TINAGL1	Female	Protein
GP1BA	Female	Protein
ITGB1	Female	Protein
LTBP2	Female	Protein
DCTN1	Female	Protein
HSPB8	Female	Protein
RPS18	Female	Protein
PCMT1	Female	Protein
SYNM	Female	Protein
AOC3	Female	Protein
SEPTIN7	Female	Protein
BAG3	Female	Protein
TMEM43	Female	Protein
OGN	Female	Protein
TUBB	Female	Protein
TPM4	Female	Protein
LIMS2	Female	Protein
TUBB1	Female	Protein
KLKB1	Female	Protein
PARVA	Female	Protein
RPS17	Female	Protein
FILIP1L	Female	Protein
ITIH1	Female	Protein
APOC4	Female	Protein
LMOD1	Female	Protein
GNG12	Female	Protein
LOXL1	Female	Protein
TES	Female	Protein
MFAP4	Female	Protein
NDUFV1	Female	Protein
ABI3BP	Female	Protein
SORBS2	Female	Protein
PPA2	Female	Protein
ANXA11	Female	Protein
SNX18	Female	Protein
CYB5B	Male	Gene
RNF43	Male	Gene
CETN3	Male	Gene
ASF1B	Male	Gene
BRSK1	Male	Gene
IGLL5	Male	Gene
TMIGD3	Male	Gene
INTS1	Male	Gene
ATG4D	Male	Gene
C17orf113	Male	Gene
HLA-DRB4	Male	Gene
EDARADD	Male	Gene
PELI3	Male	Gene
RABEP1	Male	Gene
PPAT	Male	Gene
SULT1A1	Male	Gene
ABR	Male	Gene
C2	Male	Gene
FAM131A	Male	Gene
VWF	Male	Gene
PTMS	Male	Gene
KCNJ5	Male	Gene
NBPF26	Male	Gene
AIFM3	Male	Gene
ADORA3	Male	Gene
S100A9	Male	Gene
LY86	Male	Gene
TMEM239	Male	Gene
KRCC1	Male	Gene
TOM1	Male	Gene
ARRB1	Male	Gene
TMEM37	Male	Gene
CFD	Male	Gene
MCRIP1	Male	Gene
BLVRA	Male	Gene
HS3ST2	Male	Gene
ITLN1	Male	Gene
HLA-B	Male	Gene
HBB	Male	Gene
GYPC	Male	Gene
SNAP29	Male	Gene
GADD45B	Male	Gene
MPEG1	Male	Gene
POU2F2	Male	Gene
FOSB	Male	Gene
HLA-DQB1	Male	Gene
SLA	Male	Gene
CETP	Male	Gene
C1QA	Male	Gene
OR4E1	Male	Gene
FOLR2	Male	Gene
PCED1B	Male	Gene
SLC16A5	Male	Gene
SIGLEC1	Male	Gene
IL10RA	Male	Gene
SELENOP	Male	Gene
RNASE6	Male	Gene
JCHAIN	Male	Gene
SUSD1	Male	Gene
MYO1G	Male	Gene
SLCO2B1	Male	Gene
HLA-DPB1	Male	Gene
NBPF20	Male	Gene
ALDH1A1	Male	Gene
DPP7	Male	Gene
NBPF14	Male	Gene
CMKLR1	Male	Gene
ACKR1	Male	Gene
NAGLU	Male	Gene
CCL4	Male	Gene
N4BP1	Male	Gene
SLC18B1	Male	Gene
BMF	Male	Gene
IGF2	Male	Gene
CAPN11	Male	Gene
NBPF19	Male	Gene
VAMP8	Male	Gene
CYB5R1	Male	Gene
STAB1	Male	Gene
GNAI3	Male	Gene
SPOCK2	Male	Gene
PIWIL3	Male	Gene
DDX56	Male	Gene
RGL1	Male	Gene
GRK5	Male	Gene
TAF10	Male	Gene
USH2A	Male	Gene
RXRA	Male	Gene
FAM53B	Male	Gene
EPHX1	Male	Gene
TSPAN15	Male	Gene
HSD17B14	Male	Gene
TNFSF13	Male	Gene
LGMN	Male	Gene
TOB2	Male	Gene
C1orf162	Male	Gene
SOST	Male	Gene
PPIF	Male	Gene
STEAP3	Male	Gene
TEAD2	Male	Gene
HLA-DRB1	Male	Gene
PIK3R5	Male	Gene
EGFL7	Male	Gene
PLCB2	Male	Gene
SDC3	Male	Gene
NLRP7	Male	Gene
CCN5	Male	Protein
CTSH	Male	Protein
IGHG3	Male	Protein
CORO1A	Male	Protein
PFKM	Male	Protein
ERO1A	Male	Protein
PGLYRP2	Male	Protein
QSOX1	Male	Protein
IGHG2	Male	Protein
CFH	Male	Protein
KPNB1	Male	Protein
KCTD12	Male	Protein
NUTF2	Male	Protein
HBD	Male	Protein
PLTP	Male	Protein
MGLL	Male	Protein
HBB	Male	Protein
GPD2	Male	Protein
FTH1	Male	Protein
PAFAH1B2	Male	Protein
RPS8	Male	Protein
MMP2	Male	Protein
MGAT1	Male	Protein
RHEB	Male	Protein
MNDA	Male	Protein
RAB18	Male	Protein
TPT1	Male	Protein
IGLV3-21	Male	Protein
CLIC1	Male	Protein
ATP6V1G1	Male	Protein
HRG	Male	Protein
TKT	Male	Protein
PCDH7	Male	Protein
HBA1; HBA2	Male	Protein
UGDH	Male	Protein
PECAM1	Male	Protein
GMFG	Male	Protein
IL4I1	Male	Protein
KRT18	Male	Protein
ALDOC	Male	Protein
SERPINA1	Male	Protein
PGM1	Male	Protein
YBX3	Male	Protein
COPB1	Male	Protein
IGHV1-69	Male	Protein
MMP19	Male	Protein
CPQ	Male	Protein
HK3	Male	Protein
GAPDH	Male	Protein
MAN1A1	Male	Protein
EIF2S3	Male	Protein
CFHR4	Male	Protein
LMAN1	Male	Protein
IGHA1	Male	Protein
ICAM1	Male	Protein
BLVRB	Male	Protein
CXCL16	Male	Protein
ATP6V1B2	Male	Protein
CCL18	Male	Protein
SNX3	Male	Protein
BST1	Male	Protein
IGHV3-7	Male	Protein
LIPA	Male	Protein
DEFA1; DEFA1B	Male	Protein
PA2G4	Male	Protein
FTL	Male	Protein
LGMN	Male	Protein
CTSD	Male	Protein
COTL1	Male	Protein
DDX39B	Male	Protein
HMOX1	Male	Protein
GLO1	Male	Protein
CTSG	Male	Protein
C9	Male	Protein
MSRB3	Male	Protein
HINT1	Male	Protein
TPSB2	Male	Protein
SERPINA3	Male	Protein
PGK1	Male	Protein
APOD	Male	Protein
SERPING1	Male	Protein
MSR1	Male	Protein
IGLC2	Male	Protein
CD14	Male	Protein
ARHGAP1	Male	Protein
USP14	Male	Protein
HLA-B	Male	Protein
C8B	Male	Protein
PSMA7	Male	Protein
SERPINA4	Male	Protein
CFP	Male	Protein
APOF	Male	Protein
EIF4A1	Male	Protein
PKM	Male	Protein
C7	Male	Protein
IGLV8-61	Male	Protein
MMP7	Male	Protein
ME2	Male	Protein
HNRNPA1	Male	Protein
EEF1G	Male	Protein
APOA1	Male	Protein
PLG	Male	Protein
AKR1A1	Male	Protein
CTSB	Male	Protein
IGFALS	Male	Protein
PLD3	Male	Protein
EPB41	Male	Protein
BLVRA	Male	Protein
LFNG	Male	Protein
PSME2	Male	Protein
ARF3	Male	Protein
RAP2B	Male	Protein
UPP1	Male	Protein
NDRG1	Male	Protein
GPLD1	Male	Protein
C8A	Male	Protein
ATP6V1A	Male	Protein
IMPDH2	Male	Protein
CA1	Male	Protein
SRC	Male	Protein
PFKL	Male	Protein
IGKV1-8	Male	Protein
ACO1	Male	Protein
RAB2A	Male	Protein
GSTO1	Male	Protein
TFRC	Male	Protein
CPXM2	Male	Protein
FGG	Male	Protein
FGA	Male	Protein
EPB42	Male	Protein
CPB2	Male	Protein
PFN1	Male	Protein

## Sheet: 7. Gene analysis Fibrous
ENSEMBL	SYMBOL	BaseMean	Log2FoldChange	P-value	P-adj (Benjamini & Hochberg-adjusted)
ENSG00000103018	CYB5B	173.222	0.598252	7.65301e-27	9.48361e-23		Differential gene expression analysis results of plaque RNA based on sex
ENSG00000108375	RNF43	34.2075	0.661727	2.20205e-16	1.36439e-12		Log 2 fold change is female (-)/male (+)
ENSG00000153140	CETN3	18.1328	0.79663	8.22171e-13	3.39611e-09
ENSG00000288210	ASF1B	26.2264	1.34755	2.17034e-08	6.72373e-05
ENSG00000174233	ADCY6	32.2435	0.298991	1.09235e-07	0.000270728
ENSG00000105011	ASF1B	23.0778	1.20372	4.50986e-07	0.000931436
ENSG00000160469	BRSK1	440.538	0.845559	3.57588e-06	0.00633033
ENSG00000174606	ANGEL2	95.4808	0.207611	5.45174e-06	0.00844474
ENSG00000140386	SCAPER	97.9614	0.175623	1.01125e-05	0.0139238
ENSG00000162706	CADM3	7.07569	1.02461	1.25534e-05
ENSG00000110934	BIN2	30.9358	0.276593	3.05814e-05	0.0378964
ENSG00000123360	PDE1B	155.103	0.163756	5.022e-05	0.0565751
ENSG00000254709	IGLL5	123.579	1.2823	5.92122e-05	0.0573428
ENSG00000282880	B3GALNT2	49.8967	-0.167603	6.02388e-05	0.0573428
ENSG00000121933	TMIGD3	18.2313	0.857619	6.47837e-05	0.0573428
ENSG00000168404	MLKL	67.6912	0.183453	0.000102768	0.0849004
ENSG00000164880	INTS1	13.2682	0.394681	0.000113564	0.0879556
ENSG00000184445	KNTC1	91.7941	0.16676	0.000137664	0.0981371
ENSG00000130734	ATG4D	13.4867	0.317187	0.000142549	0.0981371
ENSG00000116871	MAP7D1	124.134	0.186422	0.000170506	0.0983207
ENSG00000267221	C17orf113	11.228	0.350159	0.000171446	0.0983207
ENSG00000160194	NDUFV3	301.031	-0.138984	0.000172432	0.0983207
ENSG00000227357	HLA-DRB4	26.0561	1.58396	0.000174553	0.0983207
ENSG00000182185	RAD51B	67.4988	0.187841	0.000203087	0.10942
ENSG00000198719	DLL1	0.474037	-1.30552	0.000218475
ENSG00000138621	PPCDC	17.7391	0.259943	0.000226382	0.115253
ENSG00000231021	HLA-DRB4	25.5391	1.59743	0.000240491	0.115253
ENSG00000187824	TMEM220	49.4248	0.165337	0.000247167	0.115253
ENSG00000188938	FAM120AOS	162.901	-0.226496	0.000251115	0.115253
ENSG00000022567	SLC45A4	4.09105	1.09138	0.000286645
ENSG00000186197	EDARADD	10.2172	0.651817	0.000309132	0.132838
ENSG00000182315	MBD3L3	38.3999	0.21939	0.00031228	0.132838
ENSG00000186318	BACE1	91.7641	0.170476	0.00032159	0.132838
ENSG00000223609	HBD	3.16764	1.03688	0.000359626
ENSG00000198198	SZT2	536.311	-0.374284	0.000360821	0.144235
ENSG00000108771	DHX58	21.2754	0.242278	0.000377249	0.146089
ENSG00000100206	DMC1	76.9082	0.169579	0.000418671	0.157217
ENSG00000128039	SRD5A3	216.734	0.153908	0.000437022	0.159282
ENSG00000067066	SP100	345.243	-0.196476	0.000467516	0.165527
ENSG00000231939	HLA-DQB1	6.89799	1.58081	0.000517737
ENSG00000140853	NLRC5	47.5219	0.152228	0.000555197	0.191111
ENSG00000179364	PACS2	57.6708	0.165819	0.000614038	0.205653
ENSG00000101413	RPRD1B	82.4515	0.281203	0.000653011	0.21295
ENSG00000154118	JPH3	0.942828	1.08542	0.000704206
ENSG00000205629	LCMT1	34.4473	0.220669	0.000772391	0.243224
ENSG00000239998	LILRA2	120.792	-0.148688	0.000797113	0.243224
ENSG00000136875	PRPF4	115.246	0.145469	0.000810005	0.243224
ENSG00000157303	SUSD3	133.906	0.155346	0.000824356	0.243224
ENSG00000197776	KLHDC1	25.6067	0.240943	0.000857105	0.247006
ENSG00000081052	COL4A4	52.6629	0.164042	0.000909381	0.249636
ENSG00000174516	PELI3	11.6189	0.345373	0.000916312	0.249636
ENSG00000010361	FUZ	54.8711	0.17028	0.00103972	0.249636
ENSG00000029725	RABEP1	10.1015	0.470351	0.00104533	0.249636
ENSG00000178761	FAM219B	58.5668	-0.16373	0.00105417	0.249636
ENSG00000106460	TMEM106B	208.362	-0.155885	0.00106108	0.249636
ENSG00000133657	ATP13A3	122.415	-0.150142	0.00106364	0.249636
ENSG00000234668	ATP6V1G2	16.9624	0.281917	0.00107318	0.249636
ENSG00000163736	PPBP	2.4285	1.29306	0.00108698
ENSG00000167766	ZNF83	205.413	-0.123426	0.00109525	0.249636
ENSG00000101680	LAMA1	25.9003	0.218098	0.00111623	0.249636
ENSG00000130783	CCDC62	17.8756	0.250513	0.0011243	0.249636
ENSG00000276766	NDUFA3	1.28907	1.22307	0.00113281
ENSG00000111328	CDK2AP1	155.649	-0.201836	0.00113542	0.249636
ENSG00000103121	CMC2	136.587	-0.146104	0.00114656	0.249636
ENSG00000110811	P3H3	74.6493	0.187682	0.00114893	0.249636
ENSG00000168904	LRRC28	107.709	-0.243064	0.00116841	0.249636
ENSG00000077092	RARB	67.5807	0.124973	0.00120224	0.251651
ENSG00000171094	ALK	3.43866	0.703155	0.00121382
ENSG00000174705	SH3PXD2B	89.9518	0.156271	0.0012233	0.251651
ENSG00000128059	PPAT	279.526	0.387954	0.00124412	0.251651
ENSG00000113838	TBCCD1	75.5882	-0.204483	0.00125907	0.251651
ENSG00000185149	NPY2R	7.22223	-0.477813	0.00128498
ENSG00000253729	PRKDC	414.071	-0.113379	0.00131759	0.259168
ENSG00000083937	CHMP2B	127.969	0.127398	0.00135283	0.261941
ENSG00000179314	WSCD1	1.0931	1.18713	0.00140297
ENSG00000164695	CHMP4C	15.6344	0.280119	0.00140776	0.267108
ENSG00000138798	EGF	22.7494	-0.227511	0.00142262	0.267108
ENSG00000111224	PARP11	58.742	-0.164602	0.00144669	0.267573
ENSG00000277956	MAPT	23.0928	0.199602	0.00151221	0.273217
ENSG00000124613	ZNF391	69.6101	0.199523	0.00153979	0.273217
ENSG00000141579	ZNF750	4.15928	0.531813	0.00156787
ENSG00000041802	LSG1	86.634	0.139874	0.00157155	0.273217
ENSG00000072415	PALS1	121.728	-0.113834	0.00157262	0.273217
ENSG00000132510	KDM6B	5.73798	0.460149	0.0015862
ENSG00000196502	SULT1A1	209.772	0.550449	0.00158745	0.273217
ENSG00000198624	CCDC69	243.641	0.144916	0.0016463	0.277209
ENSG00000048052	HDAC9	48.5681	-0.195229	0.00165538	0.277209
ENSG00000007255	TRAPPC6A	6.46256	0.926563	0.00165679
ENSG00000105374	NKG7	2.77335	1.1054	0.00168869
ENSG00000125207	PIWIL1	24.6785	0.217835	0.0017289	0.281941
ENSG00000128789	PSMG2	223.575	-0.107309	0.00172914	0.281941
ENSG00000104859	CLASRP	19.6152	0.219999	0.00177482	0.285631
ENSG00000276780	NLRP10	1.57646	-0.782471	0.00182545
ENSG00000204172	AGAP9	5.90484	0.42224	0.00184178
ENSG00000222009	BTBD19	66.4384	-0.140554	0.00184347	0.292875
ENSG00000153976	HS3ST3A1	5.32071	0.480603	0.00188136
ENSG00000100146	SOX10	47.8327	0.223407	0.0018838	0.295494
ENSG00000197253	TPSB2	5.84199	0.726631	0.00190281
ENSG00000101158	NELFCD	54.8841	0.258845	0.00202794	0.301243
ENSG00000127946	HIP1	256.261	0.126379	0.00203513	0.301243
ENSG00000278741	ABR	73.5635	0.347859	0.00206099	0.301243
ENSG00000276463	TAF9	23.9089	0.261274	0.00206561	0.301243
ENSG00000137502	RAB30	38.429	-0.232143	0.00211066	0.301243
ENSG00000228486	C2orf92	135.722	-0.114519	0.00211301	0.301243
ENSG00000158859	ADAMTS4	135.337	-0.108791	0.00214943	0.301243
ENSG00000064933	PMS1	33.8136	-0.162199	0.00215033	0.301243
ENSG00000103550	KNOP1	147.553	0.107685	0.00222088	0.301243
ENSG00000141391	PRELID3A	222.303	0.183765	0.00222242	0.301243
ENSG00000140968	IRF8	54.9986	0.18558	0.0022251	0.301243
ENSG00000173517	PEAK1	295.101	-0.139589	0.00225821	0.301243
ENSG00000126882	FAM78A	23.7791	0.274124	0.00231085	0.301243
ENSG00000204599	TRIM39	24.326	0.229698	0.00233459	0.301243
ENSG00000164086	DUSP7	9.92195	-0.404145	0.00233878	0.301243
ENSG00000204913	LRRC3C	3.58855	0.539069	0.00234785
ENSG00000183287	CCBE1	279.713	-0.282389	0.00235368	0.301243
ENSG00000113597	TRAPPC13	126.583	0.138383	0.00235483	0.301243
ENSG00000280682	HYOU1	31.9424	0.185818	0.00238345	0.301243
ENSG00000123685	BATF3	1.6913	0.863113	0.00239113
ENSG00000168255	POLR2J3	103.576	0.102773	0.00240302	0.301243
ENSG00000226560	C2	25.9959	0.365703	0.0024308	0.301243
ENSG00000164494	PDSS2	15.5358	0.2197	0.00244052	0.301243
ENSG00000196458	ZNF605	120.25	0.0984779	0.00245526	0.301243
ENSG00000157429	ZNF19	52.8462	-0.144139	0.00251009	0.304903
ENSG00000169684	CHRNA5	52.8498	0.149058	0.00254735	0.304903
ENSG00000228253	MT-ATP8	2835.14	-0.35577	0.00256762	0.304903
ENSG00000175182	FAM131A	95.4377	0.439415	0.00259712	0.304903
ENSG00000083812	ZNF324	5.85962	0.757913	0.00260936
ENSG00000129317	PUS7L	203.582	-0.195538	0.0026281	0.304903
ENSG00000110066	KMT5B	111.12	0.0926774	0.00263272	0.304903
ENSG00000110799	VWF	17.489	0.703327	0.00267763	0.305167
ENSG00000198729	PPP1R14C	3.86707	0.444098	0.00267995
ENSG00000135249	RINT1	39.4783	0.167976	0.00268424	0.305167
ENSG00000230657	PRB4	1.14736	0.93549	0.00277943
ENSG00000152147	GEMIN6	155.21	-0.127032	0.00279569	0.309257
ENSG00000173821	RNF213	321.991	0.0944963	0.00280981	0.309257
ENSG00000059804	SLC2A3	118.934	0.118454	0.00291255	0.309257
ENSG00000172893	DHCR7	93.1251	0.152187	0.00293158	0.309257
ENSG00000063176	SPHK2	58.7876	0.229389	0.002936	0.309257
ENSG00000182141	ZNF708	81.9172	0.130837	0.00294629	0.309257
ENSG00000159335	PTMS	75.6107	0.774647	0.00295099	0.309257
ENSG00000165181	SHOC1	30.9256	0.175743	0.00295227	0.309257
ENSG00000140505	CYP1A2	94.6114	0.113384	0.00296192	0.309257
ENSG00000137880	GCHFR	1.21629	1.35868	0.00297225
ENSG00000175224	ATG13	84.333	0.123641	0.00299573	0.309257
ENSG00000182923	CEP63	266.746	-0.0831602	0.00305228	0.309257
ENSG00000238196	NOTCH4	13.4767	0.271767	0.00309165	0.309257
ENSG00000122707	RECK	16.1546	-0.226864	0.00309646	0.309257
ENSG00000177191	B3GNT8	0.689778	1.26149	0.00313824
ENSG00000233931	TRIM40	21.6882	0.203655	0.00314948	0.309257
ENSG00000274047	SYNRG	98.0138	0.102935	0.00317285	0.309257
ENSG00000141497	ZMYND15	15.2422	0.251298	0.00318208	0.309257
ENSG00000164291	ARSK	86.0293	0.111661	0.00320691	0.309257
ENSG00000120457	KCNJ5	59.1414	0.381898	0.00320859	0.309257
ENSG00000100100	PIK3IP1	65.5919	0.131746	0.00324355	0.309257
ENSG00000185900	POMK	343.073	-0.115355	0.00324959	0.309257
ENSG00000092108	SCFD1	309.901	-0.0848259	0.00325692	0.309257
ENSG00000104863	LIN7B	8.83156	0.29043	0.00326548
ENSG00000276061	NDUFA3	76.5795	0.166776	0.00326926	0.309257
ENSG00000185955	SPACDR	0.791134	1.13103	0.00329326
ENSG00000276016	ABR	70.7431	0.33962	0.0033029	0.310072
ENSG00000198171	DDRGK1	5.32583	0.678176	0.00336431
ENSG00000064205	CCN5	114.341	0.218805	0.00337694	0.314639
ENSG00000064547	LPAR2	8.98583	0.36305	0.00337828
ENSG00000109452	INPP4B	224.896	-0.249357	0.00343859	0.315156
ENSG00000134817	APLNR	4.819	0.856199	0.00344772
ENSG00000129667	RHBDF2	108.828	0.111978	0.0034533	0.315156
ENSG00000273136	NBPF26	14.9427	0.38067	0.00347122	0.315156
ENSG00000146263	MMS22L	303.794	-0.147775	0.00349621	0.315156
ENSG00000178397	FAM220A	71.7223	0.165215	0.00350965	0.315156
ENSG00000101463	SYNDIG1	1.49507	0.94209	0.00352445
ENSG00000126464	PRR12	5.66485	0.506279	0.00357379
ENSG00000123444	KBTBD4	42.6685	0.178333	0.00357441	0.316959
ENSG00000131652	THOC6	1.07138	0.832868	0.0035793
ENSG00000143546	S100A8	8.00612	0.87072	0.00358601
ENSG00000278839	SERF1B	60.5672	0.121014	0.00360445	0.316959
ENSG00000231370	PRRC2A	14.0701	0.247241	0.00360646	0.316959
ENSG00000168158	OR2C1	1.9344	0.657378	0.00360944
ENSG00000143994	ABHD1	112.658	0.139798	0.00363725	0.317414
ENSG00000131899	LLGL1	19.9316	-0.190781	0.00370983	0.317584
ENSG00000117215	PLA2G2D	36.2138	0.22538	0.00371614	0.317584
ENSG00000136492	BRIP1	327.194	-0.152617	0.00373035	0.317584
ENSG00000105778	AVL9	111.443	-0.134952	0.0037787	0.317584
ENSG00000103064	SLC7A6	40.7101	0.172657	0.00378432	0.317584
ENSG00000150403	TMCO3	70.9101	-0.176091	0.00379296	0.317584
ENSG00000134765	DSC1	21.0604	0.221258	0.00385737	0.317727
ENSG00000183773	AIFM3	10.2332	0.303351	0.00386063	0.317727
ENSG00000282608	ADORA3	12.0748	0.713408	0.00387737	0.317727
ENSG00000184465	WDR27	21.0188	0.198244	0.00389724	0.317727
ENSG00000163220	S100A9	12.5244	0.920766	0.00397043	0.320503
ENSG00000107362	ABHD17B	16.4606	-0.235102	0.00398302	0.320503
ENSG00000169660	HEXD	34.9117	0.162406	0.00401665	0.320814
ENSG00000168497	CAVIN2	6.16136	0.463875	0.00403746
ENSG00000112799	LY86	11.9669	0.875339	0.00403865	0.320814
ENSG00000232062	HLA-DQA1	8.06703	1.50837	0.00411631
ENSG00000186716	BCR	45.9931	0.171855	0.00412827	0.32115
ENSG00000130561	SAG	147.997	0.112019	0.00418089	0.32115
ENSG00000185585	OLFML2A	92.0182	0.134063	0.00419474	0.32115
ENSG00000198326	TMEM239	32.1178	0.369875	0.00419625	0.32115
ENSG00000275009	GOLGA6L1	9.03451	0.325947	0.00420385	0.32115
ENSG00000133104	SPART	59.9539	-0.199664	0.0042364	0.32115
ENSG00000137221	TJAP1	56.2068	0.132829	0.00424674	0.32115
ENSG00000104687	GSR	84.0233	0.122367	0.00425021	0.32115
ENSG00000153066	TXNDC11	51.6389	0.164361	0.00429777	0.322288
ENSG00000099849	RASSF7	0.879533	1.44353	0.00431225
ENSG00000163655	GMPS	60.3585	-0.161332	0.00433658	0.322288
ENSG00000137802	MAPKBP1	39.6371	-0.128645	0.0043433	0.322288
ENSG00000144834	TAGLN3	1.34011	0.774685	0.00439567
ENSG00000162337	LRP5	2.59941	1.0655	0.00440767
ENSG00000100276	RASL10A	1.73481	0.666478	0.0044366
ENSG00000170906	NDUFA3	88.7075	0.140812	0.00447876	0.324938
ENSG00000138095	LRPPRC	285.246	-0.0799402	0.00448292	0.324938
ENSG00000135503	ACVR1B	17.4619	0.190323	0.00449375	0.324938
ENSG00000160401	CFAP157	64.4085	0.148787	0.00449402	0.324938
ENSG00000075407	ZNF37A	183.997	-0.188939	0.00451243	0.324938
ENSG00000224982	TMEM233	106.085	0.149019	0.00454133	0.324938
ENSG00000137720	CFAP68	48.1463	0.124186	0.00457554	0.324938
ENSG00000172086	KRCC1	15.1854	0.536975	0.00461046	0.324938
ENSG00000186326	RGS9BP	9.42257	0.328539	0.004615	0.324938
ENSG00000182676	PPP1R27	5.62346	0.39757	0.0046226
ENSG00000167355	OR51B5	22.1625	0.221186	0.0046438	0.325118
ENSG00000066923	STAG3	21.6886	0.193045	0.00467213	0.325136
ENSG00000283934	IGSF6	109.265	0.135789	0.00469653	0.325136
ENSG00000109189	USP46	35.9705	0.139578	0.00472298	0.325151
ENSG00000109062	NHERF1	6.04354	0.846265	0.00478254
ENSG00000118849	RARRES1	4.4912	0.608296	0.0047864
ENSG00000133059	DSTYK	97.4029	0.0910899	0.00483708	0.330201
ENSG00000131061	ZNF341	38.601	0.178101	0.0048554	0.330201
ENSG00000176393	RNPEP	42.6315	0.186382	0.00487627	0.330201
ENSG00000134452	FBH1	27.9568	0.206014	0.00502927	0.33871
ENSG00000163737	PF4	2.27916	1.21887	0.00505742
ENSG00000166946	CCNDBP1	271.134	0.11786	0.00507978	0.340263
ENSG00000172850	LSM2	4.58071	0.425317	0.00516526
ENSG00000101333	PLCB4	184.159	-0.106668	0.00526552	0.34944
ENSG00000100284	TOM1	14.0218	0.529892	0.00527318	0.34944
ENSG00000171501	OR1N2	2.53969	-0.582183	0.00528357
ENSG00000204160	ZDHHC18	6.00802	0.534507	0.00529665
ENSG00000176971	FIBIN	8.44758	-0.588358	0.00533149
ENSG00000263263	KRTAP9-6	3.96744	-0.367166	0.00535001
ENSG00000170684	ZNF296	0.879456	1.27757	0.00536036
ENSG00000008283	CYB561	36.687	-0.168927	0.00537409	0.354233
ENSG00000126803	HSPA2	60.5926	0.123624	0.00549287	0.35497
ENSG00000170100	ZNF778	148.221	0.113849	0.00549722	0.35497
ENSG00000196504	PRPF40A	128.088	0.11019	0.00551387	0.35497
ENSG00000133706	LARS1	646.388	-0.12124	0.0055208	0.35497
ENSG00000239713	APOBEC3G	179.589	0.118705	0.0055285	0.35497
ENSG00000132561	MATN2	39.7945	-0.184784	0.00559982	0.357696
ENSG00000206478	IER3	3.3619	0.98549	0.00563152
ENSG00000149781	FERMT3	107.057	0.0952196	0.00571584	0.363234
ENSG00000135744	AGT	41.702	-0.416901	0.0058133	0.364205
ENSG00000133997	MED6	211.018	-0.181535	0.00582516	0.364205
ENSG00000205808	PLPP6	1.23926	0.954934	0.00583261
ENSG00000166169	POLL	36.9594	0.161939	0.00583668	0.364205
ENSG00000151893	CACUL1	208.069	0.103294	0.00584876	0.364205
ENSG00000166557	TMED3	105.477	-0.155107	0.00587807	0.364205
ENSG00000137486	ARRB1	34.3148	0.323541	0.00608468	0.372744
ENSG00000185761	ADAMTSL5	30.5774	-0.233628	0.00610473	0.372744
ENSG00000127399	LRRC61	1.96101	1.03742	0.00610598
ENSG00000182752	PAPPA	17.5776	-0.32385	0.00617104	0.372744
ENSG00000139496	NUP58	107.559	0.113493	0.00617163	0.372744
ENSG00000215021	PHB2	154.441	0.115342	0.0062144	0.372744
ENSG00000089041	P2RX7	212.559	0.122188	0.00622503	0.372744
ENSG00000128510	CPA4	95.0962	0.128233	0.00622643	0.372744
ENSG00000175213	ZNF408	1.68311	0.679854	0.00624847
ENSG00000206538	VGLL3	88.4999	-0.139835	0.00628187	0.373485
ENSG00000105131	EPHX3	18.731	0.218585	0.00629909	0.373485
ENSG00000167925	GHDC	37.8796	0.187899	0.00633534	0.373846
ENSG00000137337	MDC1	3.74474	0.455569	0.00634101
ENSG00000107593	PKD2L1	5.51009	0.841998	0.00641276
ENSG00000049130	KITLG	6.48531	-0.370025	0.00642012
ENSG00000171227	TMEM37	25.7147	0.874609	0.00646443	0.378196
ENSG00000197766	CFD	41.5207	0.376282	0.00648059	0.378196
ENSG00000078747	ITCH	274.873	0.255363	0.00650466	0.378196
ENSG00000163631	ALB	57.2809	-0.405227	0.00653114	0.378196
ENSG00000137804	NUSAP1	41.095	-0.170797	0.00661401	0.379757
ENSG00000109255	NMU	19.0738	0.211437	0.00661939	0.379757
ENSG00000057252	SOAT1	284.136	0.110619	0.00665347	0.379953
ENSG00000086730	LAT2	129.092	0.0950192	0.00672741	0.382413
ENSG00000278195	SSTR3	0.637228	0.992166	0.00674448
ENSG00000284588	ZP2	6.44332	-0.468642	0.00676628
ENSG00000285172	CTAGE15	0.568945	-1.0062	0.00680416
ENSG00000146670	CDCA5	9.85292	0.315126	0.00682068	0.384783
ENSG00000113318	MSH3	73.7164	0.118694	0.00683121	0.384783
ENSG00000164822	DEFA6	6.0353	0.384545	0.00689567
ENSG00000288213	MCRIP1	14.5206	0.317839	0.00690736	0.386767
ENSG00000206372	C2	26.1419	0.315235	0.00692885	0.386767
ENSG00000165752	STK32C	3.18061	0.829912	0.00703457
ENSG00000262243	CES1	5.51786	0.962851	0.00704411
ENSG00000129103	SUMF2	195.204	0.0820988	0.00710337	0.390647
ENSG00000104343	UBE2W	256.868	0.0799772	0.00711408	0.390647
ENSG00000106605	BLVRA	17.5403	0.376683	0.00711478	0.390647
ENSG00000281324	LRP6	155.389	0.130141	0.00712445	0.390647
ENSG00000224979	LSM2	4.67179	0.444665	0.00713615
ENSG00000144560	VGLL4	27.7796	0.177149	0.00721028	0.39187
ENSG00000122254	HS3ST2	74.3844	0.840857	0.00722366	0.39187
ENSG00000265190	ANXA8	4.66495	0.499928	0.00722481
ENSG00000133246	PRAM1	24.152	0.206017	0.00728874	0.39187
ENSG00000007968	E2F2	12.8314	0.220904	0.0072966	0.39187
ENSG00000178358	OR2D3	0.848235	1.05143	0.00732279
ENSG00000206237	HLA-DQB1	2.75611	1.24287	0.0073285
ENSG00000205560	CPT1B	5.06865	0.364714	0.00734071
ENSG00000140279	DUOX2	28.3731	0.198388	0.00734774	0.39187
ENSG00000116017	ARID3A	59.6839	0.146709	0.00736872	0.39187
ENSG00000100003	SEC14L2	53.8099	-0.339212	0.00738912	0.39187
ENSG00000108852	MPP2	12.4879	-0.39605	0.00739974	0.39187
ENSG00000167604	NFKBID	146.545	0.133819	0.00748241	0.39355
ENSG00000198538	ZNF28	139.886	0.112595	0.00755025	0.39355
ENSG00000179914	ITLN1	23.3686	1.03728	0.00756088	0.39355
ENSG00000232126	HLA-B	44.4479	1.01182	0.00757727	0.39355
ENSG00000176714	CCDC121	1.5121	-0.604168	0.00760773
ENSG00000142765	SYTL1	41.7848	-0.13753	0.0076153	0.39355
ENSG00000244734	HBB	268.914	0.858161	0.00762632	0.39355
ENSG00000006016	CRLF1	21.341	-0.462656	0.00768739	0.39355
ENSG00000188549	CCDC9B	64.2575	-0.190973	0.00769737	0.39355
ENSG00000130433	CACNG6	22.8292	0.236216	0.00771729	0.39355
ENSG00000114626	ABTB1	6.18403	0.607001	0.00774735
ENSG00000120329	SLC25A2	19.2926	0.227315	0.00777921	0.395082
ENSG00000288461	CYFIP1	0.862238	0.991951	0.00782895
ENSG00000136732	GYPC	21.779	0.669242	0.00783985	0.395736
ENSG00000230989	HSBP1	138.32	0.127817	0.00785595	0.395736
ENSG00000284807	DHRS4	4.06013	0.59411	0.00796026
ENSG00000151948	GLT1D1	1.22621	0.781855	0.00797784
ENSG00000099940	SNAP29	96.0639	0.369657	0.00801245	0.400719
ENSG00000108950	FAM20A	54.8658	0.285813	0.00803325	0.400719
ENSG00000105880	DLX5	1.42795	0.772155	0.00804013
ENSG00000171848	RRM2	99.2211	-0.108657	0.00805188	0.400719
ENSG00000159842	ABR	80.2501	0.287087	0.00812342	0.402662
ENSG00000149308	NPAT	92.9486	0.260073	0.0081904	0.403382
ENSG00000177225	GATD1	371.323	0.114904	0.00820305	0.403382
ENSG00000165061	ZMAT4	14.7745	0.251204	0.00837735	0.408559
ENSG00000099860	GADD45B	11.2846	0.727834	0.00843162	0.408559
ENSG00000214279	SCART1	152	-0.297833	0.00845271	0.408559
ENSG00000197629	MPEG1	26.3365	0.518549	0.00850596	0.408559
ENSG00000131969	ABHD12B	39.3849	-0.194775	0.00852518	0.408559
ENSG00000205133	TRIQK	20.3009	-0.19332	0.00853893	0.408559
ENSG00000075539	FRYL	79.6636	-0.169356	0.00853913	0.408559
ENSG00000236399	TRIM40	21.4848	0.178534	0.00860859	0.410073
ENSG00000130518	IQCN	32.1789	0.195247	0.0086795	0.410073
ENSG00000178125	PPP1R42	16.3144	0.237657	0.00869405	0.410073
ENSG00000148572	NRBF2	8.10335	0.339415	0.00869623
ENSG00000283100	SIRT2	100.169	0.108529	0.00870312	0.410073
ENSG00000215440	NPEPL1	5.28645	0.545312	0.00873179
ENSG00000137171	KLC4	33.8347	0.154472	0.00875677	0.410816
ENSG00000113083	LOX	11.3826	-0.410419	0.00878521	0.410816
ENSG00000179922	ZNF784	0.62912	1.3046	0.00889021
ENSG00000112855	HARS2	88.2699	0.134556	0.0089159	0.41536
ENSG00000158941	CCAR2	39.8906	0.125534	0.00897213	0.416414
ENSG00000109424	UCP1	1.98303	-0.552729	0.00897701
ENSG00000139410	SDSL	5.76753	0.405387	0.00897969
ENSG00000269720	CCDC194	96.7715	-0.102486	0.00902479	0.417296
ENSG00000267855	NDUFA7	50.5027	-0.122188	0.0090654	0.417487
ENSG00000141447	OSBPL1A	56.3242	0.127228	0.00909632	0.417487
ENSG00000160593	JAML	8.60791	0.435253	0.00910181
ENSG00000205937	RNPS1	159.221	0.119587	0.0091472	0.418248
ENSG00000135144	DTX1	1.08296	1.23249	0.00917496
ENSG00000023330	ALAS1	49.6914	0.149529	0.0091804	0.418248
ENSG00000130958	SLC35D2	41.1754	-0.205033	0.00925714	0.420116
ENSG00000182400	TRAPPC6B	29.1317	-0.175799	0.00931963	0.420116
ENSG00000184811	TRARG1	0.823292	1.03398	0.00932591
ENSG00000187607	ZNF286A	396.526	0.154084	0.0093626	0.420116
ENSG00000039987	BEST2	68.011	0.129527	0.00938839	0.420116
ENSG00000157211	CDCP2	1.2789	-0.596693	0.0094238
ENSG00000172236	TPSAB1	3.56631	1.11027	0.00943666
ENSG00000184117	NIPSNAP1	46.5858	0.117036	0.00944293	0.420116
ENSG00000163221	S100A12	0.884407	1.22562	0.00945421
ENSG00000175354	PTPN2	244.454	0.0883406	0.00948682	0.420116
ENSG00000204301	NOTCH4	30.7733	0.164515	0.00949798	0.420116
ENSG00000136883	KIF12	26.1731	0.178065	0.00952296	0.420116
ENSG00000028277	POU2F2	43.849	0.412177	0.00952653	0.420116
ENSG00000179859	RNF227	97.9418	0.115528	0.00962597	0.420754
ENSG00000131943	C19orf12	54.4758	0.116732	0.00966277	0.420754
ENSG00000204978	ERICH4	9.23184	0.274537	0.00966528	0.420754
ENSG00000163710	PCOLCE2	16.9463	-0.328908	0.00967679	0.420754
ENSG00000011198	ABHD5	51.2198	-0.146851	0.00971539	0.420955
ENSG00000125740	FOSB	49.6597	0.559997	0.00975251	0.421091
ENSG00000188162	OTOG	11.7323	0.268022	0.00985041	0.42215
ENSG00000091262	ABCC6	84.8532	0.130515	0.00985879	0.42215
ENSG00000175766	EIF4E1B	21.6108	0.224244	0.00987923	0.42215
ENSG00000054611	TBC1D22A	53.5344	0.111324	0.00994916	0.422776
ENSG00000023839	ABCC2	89.9559	0.137702	0.00999614	0.422776
ENSG00000026652	AGPAT4	115.079	0.175259	0.0100075	0.422776
ENSG00000276323	TFPT	1.23632	1.09252	0.010047
ENSG00000228001	TRIM40	15.4619	0.20554	0.0100591	0.422776
ENSG00000284850	DCP1B	11.1996	-0.271675	0.0100654	0.422776
ENSG00000145241	CENPC	67.4832	0.116936	0.0100986	0.422776
ENSG00000152464	RPP38	33.2662	0.143365	0.0102128	0.423651
ENSG00000126500	FLRT1	1.00659	0.871647	0.0102142
ENSG00000225824	HLA-DQB1	56.1103	0.34113	0.0102283	0.423651
ENSG00000180035	ZNF48	9.21994	0.237782	0.0102498	0.423651
ENSG00000107651	SEC23IP	138.329	0.107227	0.0102562	0.423651
ENSG00000123892	RAB38	2.13737	0.553655	0.0103719
ENSG00000164128	NPY1R	8.58127	-0.544991	0.0103759
ENSG00000167637	ZNF283	75.1875	-0.129281	0.0103869	0.427625
ENSG00000167754	KLK5	0.597529	1.02666	0.0103929
ENSG00000213809	KLRK1	28.37	0.157494	0.010447	0.428673
ENSG00000166295	ANAPC16	278.45	0.0943243	0.0105272	0.430537
ENSG00000158623	COPG2	3.34868	-0.436928	0.0105349
ENSG00000198105	ZNF248	11.0911	0.242201	0.0105759	0.431107
ENSG00000176895	OR51A7	3.61593	-0.479658	0.0105884
ENSG00000108469	RECQL5	80.3153	0.123346	0.0107407	0.436212
ENSG00000229300	SNHG32	15.4114	-0.217771	0.0107715	0.436212
ENSG00000244672	LY6G5B	31.4935	0.153668	0.010834	0.437298
ENSG00000136807	CDK9	15.8149	0.222061	0.0109012	0.437298
ENSG00000187796	CARD9	0.61258	1.38813	0.0109013
ENSG00000070193	FGF10	35.7613	-0.235615	0.0109841	0.437298
ENSG00000082701	GSK3B	189.958	-0.105639	0.011009	0.437298
ENSG00000128250	RFPL1	8.95893	-0.24545	0.0110341
ENSG00000136944	LMX1B	45.8822	0.123061	0.0111287	0.437298
ENSG00000169814	BTD	339.312	0.0996927	0.0111651	0.437298
ENSG00000221813	OR6B1	7.99496	-0.324643	0.0111673
ENSG00000176454	LPCAT4	22.0382	0.168086	0.011184	0.437298
ENSG00000119636	BBOF1	4.80693	0.326081	0.0111857
ENSG00000155926	SLA	20.8436	0.435171	0.0111958	0.437298
ENSG00000130348	QRSL1	51.9746	0.124861	0.0112189	0.437298
ENSG00000223417	TRIM49D1	99.9097	-0.342762	0.0112437	0.437298
ENSG00000105298	CACTIN	23.6741	-0.163764	0.0112655	0.437298
ENSG00000248483	POU5F2	92.0789	-0.194104	0.0112736	0.437298
ENSG00000132470	ITGB4	15.7347	0.259461	0.011293	0.437298
ENSG00000261787	TCF24	12.4481	0.219609	0.0113201	0.437298
ENSG00000186532	SMYD4	141.868	0.0908125	0.0113395	0.437298
ENSG00000010626	LRRC23	3.27952	0.68521	0.0113627
ENSG00000132912	DCTN4	71.4124	-0.299852	0.011363	0.437298
ENSG00000135472	FAIM2	1.82626	0.656936	0.0114316
ENSG00000089351	GRAMD1A	35.6869	0.156687	0.011435	0.438707
ENSG00000099992	TBC1D10A	25.9172	0.164205	0.0115208	0.440634
ENSG00000172940	SLC22A13	19.3441	0.237139	0.0116006	0.44088
ENSG00000087237	CETP	23.4128	0.343993	0.0116372	0.44088
ENSG00000182175	RGMA	89.9766	-0.150585	0.0117323	0.44088
ENSG00000119684	MLH3	16.1648	0.262197	0.0117355	0.44088
ENSG00000168014	C2CD3	313.655	-0.114285	0.0117475	0.44088
ENSG00000146833	TRIM4	64.3499	-0.286935	0.011785	0.44088
ENSG00000277789	TMC4	80.2784	0.119792	0.0118301	0.44088
ENSG00000151655	ITIH2	12.4452	0.24107	0.0118399	0.44088
ENSG00000109118	PHF12	111.76	0.107648	0.0118474	0.44088
ENSG00000173372	C1QA	174.981	0.551703	0.0118834	0.440897
ENSG00000273889	FAM83H	6.49666	0.285102	0.0119553
ENSG00000121005	CRISPLD1	15.2709	-0.404785	0.0120062	0.441448
ENSG00000100351	GRAP2	5.57903	0.387613	0.0120299
ENSG00000134247	PTGFRN	16.3249	0.249116	0.0120305	0.441448
ENSG00000213445	SIPA1	10.2422	0.281345	0.0120408	0.441448
ENSG00000058600	POLR3E	44.1106	0.11184	0.0120408	0.441448
ENSG00000275724	NDUFA3	1.26767	0.980276	0.0120506
ENSG00000118322	ATP10B	102.19	-0.22787	0.0120901	0.44195
ENSG00000188107	EYS	73.5859	-0.242147	0.0121294	0.442081
ENSG00000198040	ZNF84	39.4584	0.122948	0.0122264	0.444309
ENSG00000234370	GTF2H4	0.814343	0.916888	0.0122459
ENSG00000274538	PHLDA2	1.87678	-0.964145	0.0122665
ENSG00000119402	FBXW2	131.82	-0.0892647	0.0122853	0.444926
ENSG00000177291	GJD4	23.009	0.269052	0.0123152	0.444926
ENSG00000102805	CLN5	370.011	-0.154246	0.0123747	0.445777
ENSG00000006715	VPS41	76.9193	0.121704	0.0124496	0.447175
ENSG00000030110	BAK1	3.46065	0.586734	0.0124794
ENSG00000203326	ZNF525	137.299	0.113564	0.0124977	0.447605
ENSG00000276240	OR4E1	24.4462	0.336407	0.0126179	0.448043
ENSG00000108061	SHOC2	155.218	-0.0808099	0.0126385	0.448043
ENSG00000165457	FOLR2	14.1561	0.85871	0.0126536	0.448043
ENSG00000130005	GAMT	36.303	-0.125322	0.0126857	0.448043
ENSG00000149761	NUDT22	50.5734	0.123525	0.012699	0.448043
ENSG00000136819	C9orf78	169.762	0.141197	0.0127284	0.448043
ENSG00000179715	PCED1B	10.3956	0.33178	0.012763	0.448043
ENSG00000288146	NOC4L	0.82076	1.14224	0.0127978
ENSG00000185958	FAM186A	24.6122	0.164748	0.0128377	0.449393
ENSG00000186074	CD300LF	2.72486	0.919955	0.0128747
ENSG00000006659	LGALS14	17.7947	0.218683	0.0128948	0.44972
ENSG00000235715	PSMB8	0.798057	1.09289	0.0129096
ENSG00000275023	MLLT6	95.4836	0.0885847	0.0129197	0.44972
ENSG00000017427	IGF1	31.8025	0.207921	0.0129726	0.450299
ENSG00000228892	AGPAT1	0.732668	0.941782	0.0129782
ENSG00000175634	RPS6KB2	90.6047	0.0998698	0.0130233	0.450797
ENSG00000284730	TMDD1	3.00293	0.448861	0.0130917
ENSG00000170190	SLC16A5	18.4932	0.393732	0.0131336	0.452603
ENSG00000153310	CYRIB	139.808	0.122354	0.0131646	0.452603
ENSG00000232535	OR5H8	2.62841	-0.504607	0.0131968
ENSG00000090013	BLVRB	66.1387	0.223705	0.0131993	0.452603
ENSG00000088827	SIGLEC1	45.2726	0.862038	0.0132216	0.452603
ENSG00000152382	TADA1	15.0015	0.223018	0.0133061	0.45424
ENSG00000162747	FCGR3B	9.78557	0.630731	0.0133898	0.454274
ENSG00000080007	DDX43	19.7103	0.193803	0.0134039	0.454274
ENSG00000181192	DHTKD1	277.451	0.111254	0.013439	0.454274
ENSG00000159307	SCUBE1	21.609	-0.172091	0.0134839	0.454274
ENSG00000139220	PPFIA2	24.0828	-0.25423	0.0134904	0.454274
ENSG00000110324	IL10RA	11.0106	0.659924	0.0136682	0.456677
ENSG00000274679	SPATC1L	0.944745	0.911771	0.0136767
ENSG00000090857	PDPR	37.3237	0.259655	0.0137193	0.456677
ENSG00000206490	ABCF1	46.9541	0.107843	0.0137784	0.456677
ENSG00000250722	SELENOP	39.3746	0.515351	0.0138642	0.456677
ENSG00000140465	CYP1A1	0.586688	1.04117	0.0138681
ENSG00000132849	PATJ	145.055	0.0903371	0.0138877	0.456677
ENSG00000100416	TRMU	26.1771	-0.242492	0.0138931	0.456677
ENSG00000187775	DNAH17	128.433	0.134245	0.0138937	0.456677
ENSG00000274810	NPHP3-ACAD11	6.88124	0.260821	0.0139152
ENSG00000110888	CAPRIN2	50.3462	-0.102797	0.0139213	0.456677
ENSG00000139287	TPH2	90.3178	-0.24499	0.0139549	0.456677
ENSG00000105708	ZNF14	10.2295	0.211972	0.0139739	0.456677
ENSG00000138750	NUP54	104.737	-0.104276	0.0140062	0.456677
ENSG00000141748	ARL5C	28.4903	-0.159549	0.0140283	0.456677
ENSG00000108700	CCL8	4.43334	0.691661	0.0141057
ENSG00000117595	IRF6	35.3406	0.151688	0.0141347	0.456677
ENSG00000154025	SLC5A10	8.1379	0.269138	0.0141415
ENSG00000129071	MBD4	27.6135	0.170645	0.01419	0.456677
ENSG00000274161	DLGAP2	2.28381	0.533269	0.0141924
ENSG00000138640	FAM13A	42.5578	-0.166313	0.0142123	0.456677
ENSG00000256060	TRAPPC2B	32.5329	0.141777	0.0142267	0.456677
ENSG00000115919	KYNU	340.784	-0.196973	0.0142419	0.456677
ENSG00000178440	TIMM23B-AGAP6	29.1971	0.150839	0.014349	0.456677
ENSG00000100372	SLC25A17	22.2904	-0.191711	0.0143662	0.456677
ENSG00000281919	SLC45A2	18.8398	0.229584	0.0143715	0.456677
ENSG00000170160	CCDC144A	474.055	-0.20656	0.0143897	0.456677
ENSG00000157796	WDR19	43.7091	-0.119388	0.0144368	0.456677
ENSG00000185950	IRS2	27.2568	0.269343	0.0144694	0.456677
ENSG00000156427	FGF18	2.10967	0.508364	0.0145218
ENSG00000262473	GART	54.7616	0.15922	0.0145474	0.456677
ENSG00000116266	STXBP3	407.829	-0.24239	0.014555	0.456677
ENSG00000151117	TMEM86A	6.10185	0.472851	0.0145758
ENSG00000105355	PLIN3	70.9822	0.294738	0.0145777	0.456677
ENSG00000145217	SLC26A1	2.34242	0.546819	0.0146128
ENSG00000182836	PLCXD3	18.8724	-0.261488	0.0146663	0.456677
ENSG00000173221	GLRX	65.5808	0.19191	0.0146719	0.456677
ENSG00000169413	RNASE6	10.21	0.655591	0.0146912	0.456677
ENSG00000204852	TCTN1	462.554	-0.199079	0.0146949	0.456677
ENSG00000105251	SHD	3.80485	-0.405148	0.0147205
ENSG00000070814	TCOF1	109.895	0.0796739	0.0147302	0.456677
ENSG00000155621	C9orf85	74.3159	-0.0918836	0.014741	0.456677
ENSG00000121057	AKAP1	4.66063	0.57085	0.0147521
ENSG00000066248	NGEF	2.90535	0.462019	0.0148188
ENSG00000163734	CXCL3	4.70315	0.562401	0.0148307
ENSG00000032219	ARID4A	29.1856	0.29614	0.014857	0.457809
ENSG00000111445	RFC5	44.3981	-0.121342	0.0148576	0.457809
ENSG00000170379	TCAF2	82.8186	-0.240566	0.0148884	0.457809
ENSG00000148832	PAOX	0.646399	1.02093	0.0149062
ENSG00000028137	TNFRSF1B	78.0664	0.22116	0.0149985	0.458564
ENSG00000124249	KCNK15	1.34806	1.14942	0.0150737
ENSG00000132465	JCHAIN	25.2814	0.587018	0.015112	0.458564
ENSG00000106868	SUSD1	15.2712	0.310908	0.0151223	0.458564
ENSG00000162496	DHRS3	85.0283	0.237921	0.0151291	0.458564
ENSG00000110080	ST3GAL4	11.6607	-0.246482	0.0151349	0.458564
ENSG00000170788	DYDC1	10.2323	0.228314	0.0151712	0.458564
ENSG00000099308	MAST3	398.112	0.135602	0.015172	0.458564
ENSG00000136286	MYO1G	18.393	0.346436	0.0152631	0.458942
ENSG00000110042	DTX4	6.01322	0.70217	0.0152875
ENSG00000182173	TSEN54	57.8702	0.106574	0.0152944	0.458942
ENSG00000111602	TIMELESS	119.939	0.119355	0.0153015	0.458942
ENSG00000105379	ETFB	101.769	-0.166012	0.0153402	0.458942
ENSG00000089127	OAS1	825.455	-0.275209	0.0153697	0.458942
ENSG00000159579	RSPRY1	105.457	-0.242374	0.0154322	0.459701
ENSG00000104381	GDAP1	205.081	-0.188506	0.015501	0.460644
ENSG00000137491	SLCO2B1	31.9797	0.329297	0.0155477	0.460909
ENSG00000168827	GFM1	143.4	-0.106355	0.0155843	0.460909
ENSG00000081803	CADPS2	13.5948	-0.22518	0.0156259	0.46104
ENSG00000198133	TMEM229B	8.55962	0.259692	0.0156767
ENSG00000064300	NGFR	2.45625	0.734294	0.0156936
ENSG00000130764	LRRC47	39.8983	0.160594	0.015711	0.462263
ENSG00000230128	IER3	3.08453	0.808096	0.015721
ENSG00000181982	CCDC149	50.0133	0.134458	0.015742	0.462263
ENSG00000196611	MMP1	6.20626	-0.453457	0.015776
ENSG00000065054	NHERF2	59.2977	-0.338734	0.0157906	0.462594
ENSG00000181656	GPR88	0.606216	0.943	0.0158824
ENSG00000272636	DOC2B	39.0952	0.127399	0.0159534	0.463004
ENSG00000170571	EMB	7.43037	0.361971	0.0159772
ENSG00000007237	GAS7	169.348	0.128115	0.0159832	0.463004
ENSG00000175832	ETV4	15.9389	0.216039	0.0159936	0.463004
ENSG00000255378	PRR23D2	1.0436	-0.765789	0.0160219
ENSG00000105732	ZNF574	14.8856	0.214352	0.0160399	0.463004
ENSG00000214402	LCNL1	78.0881	0.159138	0.0160788	0.463004
ENSG00000077522	ACTN2	62.3309	-0.120293	0.016085	0.463004
ENSG00000188811	NHLRC3	68.7776	0.154981	0.0161796	0.463004
ENSG00000137338	PGBD1	12.5068	-0.185923	0.0161994	0.463004
ENSG00000137500	CCDC90B	187.282	-0.163276	0.0162264	0.463004
ENSG00000135093	USP30	13.246	0.208	0.0162289	0.463004
ENSG00000226850	ATP6V1G2	17.2653	0.195631	0.0162462	0.463004
ENSG00000174574	AKIRIN1	40.8174	0.136847	0.016253	0.463004
ENSG00000176198	OR11H4	4.7913	0.373701	0.0162608
ENSG00000214324	PRR23E	1.09024	-0.670663	0.0162913
ENSG00000141040	ZNF287	140.308	0.126156	0.0163108	0.463505
ENSG00000136631	VPS45	204.286	-0.100986	0.0163707	0.463505
ENSG00000135315	CEP162	39.8576	-0.266882	0.0164318	0.463505
ENSG00000067334	DNTTIP2	117.525	-0.174314	0.0164456	0.463505
ENSG00000141699	RETREG3	65.6087	0.117248	0.0164576	0.463505
ENSG00000013288	MAN2B2	124.772	-0.0789604	0.0165633	0.463524
ENSG00000186723	OR10H1	124.692	-0.1892	0.0165854	0.463524
ENSG00000130559	CAMSAP1	19.1879	0.210535	0.0166172	0.463524
ENSG00000223865	HLA-DPB1	26.5155	0.501464	0.0166408	0.463524
ENSG00000162825	NBPF20	34.6472	0.371173	0.0166802	0.463524
ENSG00000150361	KLHL1	2.83658	-0.508756	0.0166901
ENSG00000105127	AKAP8	113.144	0.113804	0.0167051	0.463524
ENSG00000285032	MTMR9	0.765161	0.909637	0.0167319
ENSG00000197309	OR10D3	2.21285	0.638725	0.0167443
ENSG00000164118	CEP44	48.6143	-0.143163	0.0167496	0.463524
ENSG00000165092	ALDH1A1	22.9728	0.519287	0.0167575	0.463524
ENSG00000164897	TMUB1	4.18345	0.73981	0.016824
ENSG00000165644	COMTD1	2.12296	0.930424	0.0168989
ENSG00000269113	TRABD2B	2.20572	0.804106	0.0169187
ENSG00000233490	GPSM3	1.44269	1.01621	0.0169439
ENSG00000133619	KRBA1	1.42734	0.791224	0.0169516
ENSG00000273574	LENG9	0.844072	1.08394	0.0169567
ENSG00000171160	MORN4	52.872	-0.131625	0.0169892	0.468886
ENSG00000197706	OR6C74	65.9021	-0.306904	0.0170796	0.470333
ENSG00000186230	ZNF749	20.4268	-0.165496	0.0172146	0.472494
ENSG00000204304	PBX2	1.73667	0.5508	0.0172236
ENSG00000182504	CEP97	206.991	-0.13387	0.0172414	0.472494
ENSG00000237046	TRIM40	15.6539	0.205145	0.017347	0.472494
ENSG00000135372	NAT10	16.642	0.188423	0.0173475	0.472494
ENSG00000113971	NPHP3	183.391	-0.0776437	0.0173857	0.472494
ENSG00000148331	ASB6	90.4878	0.107475	0.0175024	0.472494
ENSG00000116688	MFN2	101.319	-0.0897963	0.0175332	0.472494
ENSG00000087077	TRIP6	66.5104	0.152125	0.0175372	0.472494
ENSG00000100344	PNPLA3	33.1097	0.162023	0.0175697	0.472494
ENSG00000206579	XKR4	84.4272	-0.117521	0.0176219	0.472494
ENSG00000198026	ZNF335	29.987	0.150109	0.0177213	0.472494
ENSG00000205339	IPO7	75.5302	-0.130544	0.0177535	0.472494
ENSG00000105499	PLA2G4C	259.697	-0.0928753	0.0177826	0.472494
ENSG00000113946	CLDN16	40.1184	0.122533	0.0178591	0.472494
ENSG00000237515	SHISA9	125.487	-0.214521	0.0178745	0.472494
ENSG00000111305	GSG1	63.6249	-0.251841	0.0179052	0.472494
ENSG00000168748	CA7	1.0614	0.69179	0.0179248
ENSG00000135127	BICDL1	98.1342	0.119107	0.0179869	0.472494
ENSG00000160570	DEDD2	16.1769	0.198388	0.0179916	0.472494
ENSG00000113327	GABRG2	122.654	-0.164272	0.018117	0.472494
ENSG00000283099	CCER2	1.29279	0.884861	0.0182564
ENSG00000050767	COL23A1	19.1336	0.183674	0.0182712	0.472494
ENSG00000163935	SFMBT1	23.2194	0.149448	0.018328	0.472494
ENSG00000119878	CRIPT	235.62	-0.142418	0.0183769	0.472494
ENSG00000115665	SLC5A7	4.46666	-0.42028	0.0184466
ENSG00000219607	PPP1R3G	13.3358	0.207555	0.0184706	0.472494
ENSG00000161533	ACOX1	101.893	0.0914099	0.0184913	0.472494
ENSG00000204479	PRAMEF17	19.2311	0.194576	0.0185494	0.472494
ENSG00000166923	GREM1	74.2659	-0.141869	0.0185577	0.472494
ENSG00000118298	CA14	39.3984	0.153713	0.0186238	0.472494
ENSG00000237988	OR2I1P	243.26	0.123881	0.0186303	0.472494
ENSG00000099377	HSD3B7	185.534	0.137871	0.018673	0.472494
ENSG00000197417	SHPK	28.5187	0.149986	0.0186783	0.472494
ENSG00000002919	SNX11	16.6014	0.188855	0.0186823	0.472494
ENSG00000196782	MAML3	4.11118	0.378278	0.0186867
ENSG00000166037	CEP57	39.2271	-0.116075	0.0187153	0.472494
ENSG00000100116	GCAT	34.5577	0.146623	0.0187178	0.472494
ENSG00000269858	EGLN2	6.92775	0.558728	0.0187244
ENSG00000144868	TMEM108	19.2328	0.195413	0.0187281	0.472494
ENSG00000105248	YJU2	10.8811	0.209628	0.018733	0.472494
ENSG00000145491	ROPN1L	1.63531	-0.574561	0.0188386
ENSG00000197713	RPE	43.8875	0.121626	0.0188519	0.472494
ENSG00000101197	BIRC7	3.02049	1.17454	0.018904
ENSG00000164182	NDUFAF2	78.7344	-0.209017	0.0189628	0.472494
ENSG00000006652	IFRD1	75.2129	0.0851249	0.0189665	0.472494
ENSG00000154359	LONRF1	3.45549	0.41843	0.0190209
ENSG00000204364	C2	28.869	0.245906	0.0190444	0.472494
ENSG00000235631	RNF148	26.9469	-0.262951	0.019074	0.472494
ENSG00000172350	ABCG4	1.88167	0.483234	0.0190881
ENSG00000197442	MAP3K5	14.734	0.287433	0.0190924	0.472494
ENSG00000176978	DPP7	21.5252	0.756648	0.0191131	0.472494
ENSG00000167447	SMG8	53.2557	0.144313	0.0191729	0.472494
ENSG00000170425	ADORA2B	20.4388	-0.172283	0.0191873	0.472494
ENSG00000273642	NDUFA3	1.55454	0.923225	0.0191993
ENSG00000176244	ACBD7	89.3161	-0.157743	0.0192097	0.472494
ENSG00000124356	STAMBP	278.708	-0.10453	0.0192468	0.472494
ENSG00000136052	SLC41A2	26.3945	-0.176089	0.019298	0.472494
ENSG00000173261	PLAC8L1	21.4787	0.203887	0.0193247	0.472494
ENSG00000109911	ELP4	92.0085	-0.149226	0.0193462	0.472494
ENSG00000073536	NLE1	9.31814	0.225485	0.0194065	0.472494
ENSG00000231543	C2	27.3328	0.259258	0.0194208	0.472494
ENSG00000179152	TCAIM	36.9609	-0.116503	0.0194234	0.472494
ENSG00000091106	NLRC4	3.55795	0.455878	0.0194563
ENSG00000164107	HAND2	5.91072	-0.535345	0.0194592
ENSG00000112701	SENP6	61.8662	-0.124982	0.0194811	0.472494
ENSG00000270629	NBPF14	36.9383	0.372859	0.0194885	0.472494
ENSG00000174600	CMKLR1	19.7473	0.59434	0.0195232	0.472494
ENSG00000156508	EEF1A1	691.799	-0.278474	0.0195527	0.472494
ENSG00000186469	GNG2	44.7477	0.126936	0.0195555	0.472494
ENSG00000197147	LRRC8B	56.0259	-0.107845	0.0195837	0.472494
ENSG00000213088	ACKR1	19.8028	0.779576	0.0196249	0.472494
ENSG00000104907	TRMT1	3.06023	0.535489	0.0196309
ENSG00000152784	PRDM8	4.25246	0.355078	0.0196372
ENSG00000108784	NAGLU	32.9858	0.457788	0.0196632	0.472494
ENSG00000274619	CFD	16.3496	0.310864	0.0197168	0.472494
ENSG00000146909	NOM1	126.854	0.0878489	0.0197217	0.472494
ENSG00000258947	TUBB3	87.2455	-0.0991927	0.0197663	0.472494
ENSG00000130957	FBP2	3.92081	-0.375801	0.019791
ENSG00000237100	C6orf136	8.34767	0.425829	0.0197916
ENSG00000234284	ZNF879	42.5185	0.190578	0.0198603	0.472494
ENSG00000174695	TMEM167A	79.5252	-0.182787	0.0198895	0.472494
ENSG00000169344	UMOD	0.49408	1.0088	0.0199229
ENSG00000141665	FBXO15	341.164	-0.286861	0.0199747	0.472494
ENSG00000108100	CCNY	163.632	0.103723	0.0200495	0.472494
ENSG00000188906	LRRK2	89.7554	-0.224667	0.0200797	0.472494
ENSG00000152767	FARP1	236.18	0.0695353	0.0200907	0.472494
ENSG00000143033	MTF2	95.2045	0.119775	0.0201101	0.472494
ENSG00000108055	SMC3	131.569	-0.0995497	0.0201367	0.472494
ENSG00000104332	SFRP1	6.58348	-0.502696	0.0201491
ENSG00000275349	SMN1	10.8975	0.214177	0.0201515	0.472494
ENSG00000206481	MDC1	4.15486	0.342019	0.0201539
ENSG00000213203	GIMAP1	21.5699	0.168169	0.0202019	0.472494
ENSG00000134324	LPIN1	181.397	-0.104778	0.0202039	0.472494
ENSG00000136152	COG3	12.798	-0.2038	0.0202499	0.472494
ENSG00000275302	CCL4	11.1675	0.78531	0.0202564	0.472494
ENSG00000161381	PLXDC1	62.1472	0.116134	0.0203043	0.472494
ENSG00000109787	KLF3	65.1996	0.118498	0.0203455	0.472494
ENSG00000177692	DNAJC28	52.8032	0.138423	0.0203456	0.472494
ENSG00000100038	TOP3B	4.55758	0.656431	0.0203572
ENSG00000083520	DIS3	170.449	0.0807847	0.0203903	0.472494
ENSG00000184056	VPS33B	16.1838	0.167527	0.0204378	0.472494
ENSG00000064218	DMRT3	0.476445	1.06133	0.0204457
ENSG00000196553	CCDC196	3.90456	0.398113	0.0204634
ENSG00000102921	N4BP1	18.7375	0.364831	0.0205023	0.472494
ENSG00000282003	TUBGCP3	1.50448	0.695494	0.0205277
ENSG00000275605	NDUFA3	1.29834	0.954645	0.0205296
ENSG00000177025	C19orf18	1.24502	0.652944	0.0205389
ENSG00000053918	KCNQ1	1.52751	0.726444	0.0205535
ENSG00000171291	ZNF439	76.006	-0.0999865	0.0205559	0.472494
ENSG00000146409	SLC18B1	16.2087	0.347926	0.0205654	0.472494
ENSG00000157212	PAXIP1	58.0874	-0.227429	0.0206274	0.472494
ENSG00000131019	ULBP3	103.147	-0.137059	0.0206418	0.472494
ENSG00000122386	ZNF205	2.46633	0.89196	0.0206745
ENSG00000125846	ZNF133	28.7177	0.157847	0.0206825	0.472494
ENSG00000104081	BMF	21.1358	0.554516	0.020684	0.472494
ENSG00000123159	GIPC1	87.7077	0.137681	0.0206882	0.472494
ENSG00000162654	GBP4	129.83	-0.130762	0.0206914	0.472494
ENSG00000148604	RGR	163.13	-0.170685	0.0207069	0.472494
ENSG00000261052	SULT1A3	23.8944	0.173189	0.0207339	0.472494
ENSG00000171262	FAM98B	59.0295	-0.109944	0.0207464	0.472494
ENSG00000035115	SH3YL1	38.781	-0.125582	0.02076	0.472494
ENSG00000117090	SLAMF1	0.837651	0.848858	0.0208041
ENSG00000145725	PPIP5K2	130.661	-0.154886	0.0208286	0.472494
ENSG00000167244	IGF2	31.3919	0.429781	0.0208535	0.472494
ENSG00000104047	DTWD1	91.3092	0.0865732	0.0209039	0.472494
ENSG00000116661	FBXO2	11.7691	0.19869	0.0209566	0.472494
ENSG00000100376	FAM118A	107.549	0.0850647	0.0209922	0.472494
ENSG00000167113	COQ4	129.849	0.0810344	0.0210179	0.472494
ENSG00000280165	PCDH20	1.03095	-0.609693	0.0210348
ENSG00000172878	METAP1D	82.9217	0.122151	0.0211551	0.472494
ENSG00000156219	ART3	34.8656	-0.154613	0.0212333	0.472494
ENSG00000226173	TAP1	18.9314	0.200083	0.0212584	0.472494
ENSG00000101199	ARFGAP1	9.50407	0.373909	0.0212646	0.472494
ENSG00000140479	PCSK6	93.1069	-0.0913766	0.0212718	0.472494
ENSG00000068097	HEATR6	26.505	-0.149523	0.021302	0.472494
ENSG00000172020	GAP43	30.5308	-0.513906	0.0213144	0.472494
ENSG00000150712	MTMR12	39.4258	-0.163481	0.0213301	0.472494
ENSG00000184014	DENND5A	223.745	0.0634176	0.0213905	0.472494
ENSG00000120949	TNFRSF8	0.608578	0.873036	0.0213927
ENSG00000223793	HLA-DQA2	0.59069	0.863846	0.0214156
ENSG00000151065	DCP1B	11.2822	-0.246803	0.0214159	0.472494
ENSG00000146414	SHPRH	116.167	-0.200114	0.0214248	0.472494
ENSG00000171864	PRND	31.4479	0.211062	0.0214285	0.472494
ENSG00000164120	HPGD	7.30353	-0.403458	0.0214345
ENSG00000005471	ABCB4	20.094	-0.22119	0.021475	0.472646
ENSG00000137225	CAPN11	20.0878	0.556559	0.0215433	0.472646
ENSG00000196526	AFAP1	25.4618	-0.194302	0.0215498	0.472646
ENSG00000187792	ZNF70	121.701	-0.201592	0.0216014	0.472858
ENSG00000108515	ENO3	48.1549	0.121076	0.0216358	0.472858
ENSG00000198156	NPIPB6	7.17303	0.269196	0.0216451
ENSG00000258436	RNASE12	5.9842	0.367148	0.0216678
ENSG00000130517	PGPEP1	158.818	0.0781317	0.0217106	0.473658
ENSG00000110628	SLC22A18	44.6243	0.250893	0.0217986	0.474394
ENSG00000204524	ZNF805	159.332	0.120583	0.0218271	0.474394
ENSG00000235443	POLR1H	0.981519	0.695549	0.0218385
ENSG00000160221	GATD3	33.4599	0.281219	0.0218592	0.474394
ENSG00000188677	PARVB	114.778	0.113831	0.0219322	0.474966
ENSG00000168228	ZCCHC4	158.961	0.103387	0.0219622	0.474966
ENSG00000138068	SULT6B1	2.7755	0.410576	0.0220222
ENSG00000205309	NT5M	2.40241	0.421263	0.0220795
ENSG00000276798	LILRA4	36.8745	0.145914	0.0220829	0.476278
ENSG00000111644	ACRBP	1.64228	0.741395	0.0221097
ENSG00000074803	SLC12A1	15.4944	-0.217986	0.0221252	0.476278
ENSG00000162894	FCMR	4.79693	0.514234	0.0221979
ENSG00000197849	OR8G1	20.6291	-0.272242	0.0222312	0.476278
ENSG00000187758	ADH1A	10.2841	0.238468	0.0222459	0.476278
ENSG00000204673	AKT1S1	18.1957	0.173641	0.0222514	0.476278
ENSG00000271383	NBPF19	24.5055	0.318665	0.0222534	0.476278
ENSG00000187595	ZNF385C	24.3978	0.154548	0.0223276	0.477042
ENSG00000139436	GIT2	261.292	0.0949036	0.0224297	0.478397
ENSG00000204516	MICB	37.0153	0.143178	0.0225142	0.478707
ENSG00000177989	ODF3B	3.58389	0.708341	0.0225608
ENSG00000124107	SLPI	1.96848	1.1307	0.0225626
ENSG00000118640	VAMP8	27.4248	0.663181	0.0225692	0.478707
ENSG00000159348	CYB5R1	17.9477	0.414757	0.0226166	0.478707
ENSG00000205678	TECRL	63.3871	-0.202462	0.0226261	0.478707
ENSG00000103313	MEFV	204.85	0.111296	0.0226374	0.478707
ENSG00000167196	FBXO22	130.322	-0.114683	0.0227062	0.478811
ENSG00000138686	BBS7	11.3031	0.238284	0.0227196	0.478811
ENSG00000276085	CCL3L3	2.69712	0.863654	0.022727
ENSG00000083838	ZNF446	1.44059	0.770554	0.0227732
ENSG00000112208	BAG2	36.229	-0.15793	0.0228092	0.479885
ENSG00000140398	NEIL1	84.5999	0.0880814	0.0228711	0.480127
ENSG00000144063	MALL	48.9419	-0.205673	0.022924	0.480127
ENSG00000106105	GARS1	209.629	-0.0863215	0.022937	0.480127
ENSG00000047410	TPR	153.313	0.096233	0.0229848	0.480316
ENSG00000276876	MYT1	3.30326	0.479482	0.023015
ENSG00000254004	ZNF260	58.289	0.107576	0.0230319	0.48049
ENSG00000132640	BTBD3	3.5739	0.410513	0.0230766
ENSG00000163638	ADAMTS9	27.6558	-0.226604	0.0231189	0.480729
ENSG00000120913	PDLIM2	93.1169	-0.178789	0.0231915	0.480729
ENSG00000103549	RNF40	40.1591	0.174653	0.0231953	0.480729
ENSG00000104290	FZD3	83.7712	-0.1011	0.0232675	0.480729
ENSG00000132361	CLUH	16.0363	0.227747	0.0232763	0.480729
ENSG00000235453	SMIM27	96.2051	0.100236	0.0233387	0.480729
ENSG00000010327	STAB1	26.3521	0.384134	0.0233575	0.480729
ENSG00000139625	MAP3K12	115.884	0.0966277	0.0233635	0.480729
ENSG00000152952	PLOD2	72.6552	-0.131091	0.0233925	0.480729
ENSG00000204463	BAG6	12.6422	0.204894	0.0234544	0.480944
ENSG00000179902	CFAP276	67.1755	0.141336	0.0234806	0.480944
ENSG00000134321	RSAD2	112.756	0.128525	0.0235345	0.481254
ENSG00000137251	TINAG	4.39288	-0.385174	0.0235771
ENSG00000141562	NARF	197.852	0.081936	0.023727	0.48439
ENSG00000173575	CHD2	188.662	0.092376	0.0237697	0.484464
ENSG00000187612	OR5W2	0.761961	-0.729079	0.0238125
ENSG00000141574	SECTM1	19.0217	0.280131	0.0238456	0.485212
ENSG00000254995	STX16-NPEPL1	0.717473	0.880727	0.023874
ENSG00000065135	GNAI3	132.171	0.413418	0.0239316	0.485214
ENSG00000122545	SEPTIN7	174.404	-0.122419	0.023956	0.485214
ENSG00000136560	TANK	16.1527	-0.214503	0.0240193	0.485214
ENSG00000151952	TMEM132D	0.660028	-0.802986	0.024031
ENSG00000112053	SLC26A8	76.5572	0.103623	0.0240638	0.485214
ENSG00000116750	UCHL5	28.098	0.14311	0.0240835	0.485214
ENSG00000226763	SRRM5	37.5786	0.150347	0.0241141	0.485214
ENSG00000003249	DBNDD1	30.579	0.161414	0.0241197	0.485214
ENSG00000179240	GVQW3	547.18	0.106249	0.0241671	0.48538
ENSG00000108176	DNAJC12	15.9312	0.173893	0.0243193	0.487646
ENSG00000120075	HOXB5	1.21194	0.610107	0.024446
ENSG00000197114	ZGPAT	2.11828	0.758151	0.0245436
ENSG00000077097	TOP2B	84.0359	-0.112365	0.0245826	0.49049
ENSG00000115850	LCT	29.4612	0.19065	0.0245835	0.49049
ENSG00000277222	BTBD7	58.3124	0.0958493	0.0246223	0.49049
ENSG00000277768	CCL3L1	2.68014	0.877394	0.0246433
ENSG00000166278	C2	57.8096	0.185341	0.0246538	0.49049
ENSG00000166398	GARRE1	36.5868	-0.119989	0.0246591	0.49049
ENSG00000197444	OGDHL	22.4355	0.154932	0.0247591	0.490593
ENSG00000051382	PIK3CB	21.3288	-0.174015	0.0247783	0.490593
ENSG00000145545	SRD5A1	215.292	-0.228713	0.024783	0.490593
ENSG00000274495	LENG9	0.876471	1.0284	0.0248462
ENSG00000277722	NDUFA3	1.23902	0.864763	0.0248486
ENSG00000166603	MC4R	0.597898	0.97921	0.0249248
ENSG00000101052	IFT52	59.6483	-0.103201	0.0249425	0.490678
ENSG00000107742	SPOCK2	10.4929	0.375446	0.0250039	0.490678
ENSG00000149573	MPZL2	17.518	0.256836	0.0250134	0.490678
ENSG00000120029	ARMH3	49.8185	0.119849	0.0250253	0.490678
ENSG00000130635	COL5A1	44.2457	-0.618898	0.0250261	0.490678
ENSG00000101298	SNPH	1.29741	0.670962	0.0250398
ENSG00000186814	ZSCAN30	224.296	-0.226856	0.0251109	0.490678
ENSG00000159685	CHCHD6	9.45405	0.652825	0.0251281	0.490678
ENSG00000171747	LGALS4	41.9691	0.12124	0.025132	0.490678
ENSG00000105397	TYK2	254.279	0.092389	0.0251837	0.490678
ENSG00000184571	PIWIL3	30.6258	0.427744	0.0251922	0.490678
ENSG00000166471	TMEM41B	79.1846	-0.0725152	0.0252531	0.490678
ENSG00000260238	PMF1-BGLAP	0.811666	-1.08605	0.0252553
ENSG00000042980	ADAM28	152.84	0.14961	0.025368	0.490678
ENSG00000131386	GALNT15	42.0902	0.120631	0.0254214	0.490678
ENSG00000082068	WDR70	12.5104	0.195732	0.0255158	0.490678
ENSG00000133105	RXFP2	1.97992	0.574782	0.0255369
ENSG00000181001	OR52N1	42.0897	-0.258599	0.0255536	0.490678
ENSG00000157326	DHRS4	4.18379	0.509693	0.0255712
ENSG00000277399	GPR179	0.811047	0.758654	0.0255838
ENSG00000136271	DDX56	13.4667	0.391192	0.0255896	0.490678
ENSG00000142546	NOSIP	62.1431	0.135487	0.0256001	0.490678
ENSG00000126106	TMEM53	37.5283	0.152545	0.0256057	0.490678
ENSG00000113734	BNIP1	26.9071	0.135359	0.0256313	0.490678
ENSG00000143344	RGL1	15.2984	0.435803	0.0256415	0.490678
ENSG00000206445	ATP6V1G2	16.9021	0.187326	0.0256635	0.490678
ENSG00000171714	ANO5	40.9736	-0.18755	0.0256683	0.490678
ENSG00000104756	KCTD9	24.5758	-0.221353	0.0256981	0.490678
ENSG00000198873	GRK5	35.9011	0.426811	0.0257581	0.491068
ENSG00000253117	OC90	1.52308	0.624475	0.0257959
ENSG00000248144	ADH1C	4.76719	0.325438	0.0258003
ENSG00000052344	PRSS8	11.8129	-0.214393	0.0258202	0.491496
ENSG00000069431	ABCC9	307.779	-0.203384	0.0260199	0.492711
ENSG00000275156	NCR1	16.2137	0.183534	0.026089	0.492711
ENSG00000175857	GAPT	30.6041	-0.322388	0.026105	0.492711
ENSG00000154736	ADAMTS5	13.6446	-0.254698	0.0261344	0.492711
ENSG00000170502	NUDT9	48.6959	-0.192579	0.0261404	0.492711
ENSG00000233345	MSH5	31.1292	0.160662	0.0261468	0.492711
ENSG00000005175	RPAP3	21.8632	0.14553	0.0262056	0.492711
ENSG00000169116	PARM1	12.9283	-0.433955	0.0262061	0.492711
ENSG00000127526	SLC35E1	377.227	0.070351	0.0262721	0.492711
ENSG00000204262	COL5A2	39.7247	-0.460437	0.0263458	0.492711
ENSG00000153179	RASSF3	40.7172	-0.251525	0.0263515	0.492711
ENSG00000239329	HLA-DMB	3.30731	0.807204	0.0263775
ENSG00000162643	DNAI3	3.28358	0.414234	0.0263852
ENSG00000103510	KAT8	94.2302	0.0756893	0.0263855	0.492711
ENSG00000166337	TAF10	43.3418	0.306149	0.0264281	0.492711
ENSG00000064655	EYA2	4.69631	0.316276	0.0264973
ENSG00000115170	ACVR1	70.7455	0.105009	0.026511	0.492711
ENSG00000242550	SERPINB10	28.0077	0.17546	0.0265147	0.492711
ENSG00000133019	CHRM3	37.8241	-0.186092	0.0265399	0.492711
ENSG00000182077	PTCHD3	11.6757	0.208771	0.02656	0.492711
ENSG00000163331	DAPL1	5.6629	0.329755	0.0266336
ENSG00000042781	USH2A	18.3411	0.350419	0.026673	0.494069
ENSG00000128645	HOXD1	7.17159	0.263306	0.0267051
ENSG00000124507	PACSIN1	0.93939	0.747988	0.0267792
ENSG00000131095	GFAP	58.6688	-0.145402	0.0270356	0.497072
ENSG00000166788	SAAL1	23.6923	0.160459	0.0270371	0.497072
ENSG00000276296	TFPT	0.984028	0.89695	0.0270681
ENSG00000274442	PRPF8	49.8135	-0.123882	0.0270709	0.497072
ENSG00000102710	SUPT20H	21.2071	-0.201941	0.0271048	0.497072
ENSG00000165972	CCDC38	14.9121	-0.205664	0.0271872	0.497072
ENSG00000166130	IKBIP	27.11	-0.151448	0.0272416	0.497072
ENSG00000277114	CNOT3	3.01005	0.390393	0.0272833
ENSG00000231116	VARS1	1.10435	0.950013	0.0272949
ENSG00000109790	KLHL5	150.927	-0.0740787	0.0273259	0.497072
ENSG00000128578	STRIP2	52.0364	0.109556	0.0273293	0.497072
ENSG00000149557	FEZ1	243.654	0.0771133	0.0273423	0.497072
ENSG00000161647	MPP3	38.5436	0.143842	0.0273758	0.497072
ENSG00000186350	RXRA	22.1275	0.300019	0.0274084	0.497072
ENSG00000109501	WFS1	19.4469	0.253904	0.0274294	0.497072
ENSG00000162695	SLC30A7	110.087	-0.118314	0.0274792	0.497072
ENSG00000176209	SMIM19	30.2728	0.139036	0.027559	0.497072
ENSG00000075131	TIPIN	30.6113	0.139633	0.0276051	0.497072
ENSG00000242852	ZNF709	55.4243	-0.196732	0.0276143	0.497072
ENSG00000277221	LRRC37A2	28.5143	0.150057	0.0276174	0.497072
ENSG00000123338	NCKAP1L	175.691	0.272252	0.0276196	0.497072
ENSG00000227587	ATP6V1G2	16.4725	0.18194	0.027632	0.497072
ENSG00000179029	TMEM107	81.9274	0.103389	0.0276374	0.497072
ENSG00000134917	ADAMTS8	3.64167	0.6066	0.0278326
ENSG00000012048	BRCA1	390.361	0.0920487	0.0278402	0.499995
ENSG00000225553	PHF1	5.78718	0.643965	0.0278975
ENSG00000186453	FAM228A	0.437661	1.09108	0.02792
ENSG00000008382	MPND	11.375	0.266811	0.0279335	0.500208
ENSG00000281123	FCGBP	6.36857	0.79243	0.0279641
ENSG00000138115	CYP2C8	0.920393	-0.607137	0.0280374
ENSG00000106789	CORO2A	107.367	0.0790541	0.0280573	0.500208
ENSG00000196569	LAMA2	59.2682	-0.161668	0.0280862	0.500208
ENSG00000141569	TRIM65	40.1586	0.112204	0.0281394	0.500208
ENSG00000162396	PARS2	0.836128	0.888207	0.0281433
ENSG00000275051	PIWIL1	19.5798	0.182427	0.0281565	0.500208
ENSG00000178074	C2orf69	26.2295	-0.255951	0.0281607	0.500208
ENSG00000148843	PDCD11	12.3886	0.187264	0.028241	0.500208
ENSG00000227826	HLA-DRB4	22.0045	0.979207	0.0282815	0.500208
ENSG00000118762	PKD2	57.3575	-0.42321	0.0282838	0.500208
ENSG00000105370	LIM2	8.65291	0.263699	0.0282932
ENSG00000146038	DCDC2	24.7806	0.150774	0.0283164	0.500208
ENSG00000198900	TOP1	131.794	0.0829355	0.0283598	0.500208
ENSG00000086015	MAST2	5.34735	0.441723	0.0283771
ENSG00000186103	ARGFX	467.57	0.119928	0.0283836	0.500208
ENSG00000108389	MTMR4	61.711	0.0887534	0.0284002	0.500208
ENSG00000155100	OTUD6B	4.49457	-0.326152	0.0284604
ENSG00000184752	NDUFA12	408.063	-0.182881	0.0284855	0.500208
ENSG00000189319	FAM53B	10.645	0.499765	0.0284862	0.500208
ENSG00000134463	ECHDC3	2.64229	0.367718	0.0284964
ENSG00000278823	BMERB1	35.8502	-0.169232	0.0285339	0.500208
ENSG00000171561	OR2AT4	228.124	-0.199782	0.0285444	0.500208
ENSG00000134444	RELCH	47.7499	-0.143786	0.0285787	0.500208
ENSG00000224383	PRR29	3.19279	0.404919	0.0286058
ENSG00000143819	EPHX1	36.9388	0.520143	0.028649	0.50073
ENSG00000167711	SERPINF2	2.70823	0.783174	0.028679
ENSG00000124784	RIOK1	9.60907	0.409497	0.0287515	0.501788
ENSG00000007080	CCDC124	44.43	0.176738	0.0287905	0.501788
ENSG00000131067	GGT7	4.91776	0.605268	0.028906
ENSG00000185630	PBX1	96.3754	-0.136569	0.0289388	0.503665
ENSG00000073331	ALPK1	137.365	-0.162288	0.0291176	0.505663
ENSG00000121350	PYROXD1	99.8378	0.0894416	0.0291352	0.505663
ENSG00000171174	RBKS	2.97987	0.364388	0.0291944
ENSG00000163430	FSTL1	51.1957	-0.516766	0.0292215	0.506104
ENSG00000173852	DPY19L1	48.3303	-0.129277	0.0292671	0.506104
ENSG00000115705	TPO	21.634	0.166229	0.0293003	0.506104
ENSG00000188177	ZC3H6	103.729	0.075002	0.029324	0.506104
ENSG00000015520	NPC1L1	28.4012	0.18549	0.0293976	0.50667
ENSG00000143382	ADAMTSL4	7.43536	0.31934	0.02943
ENSG00000105835	NAMPT	175.774	0.0854251	0.0294453	0.506787
ENSG00000267467	APOC4	2.18572	0.441777	0.029474
ENSG00000152484	USP12	18.6567	-0.196516	0.0294893	0.50684
ENSG00000142409	ZNF787	8.98899	0.500019	0.0295624
ENSG00000175984	DENND2C	187.884	0.103602	0.0295795	0.507685
ENSG00000274404	GOLGA6L22	15.143	0.186331	0.0297034	0.509106
ENSG00000285231	OOSP3	0.739021	0.788299	0.0297718
ENSG00000234947	STK19	0.821701	0.794101	0.0298106
ENSG00000180881	CAPS2	18.6967	-0.258399	0.0298382	0.510712
ENSG00000167619	TMEM145	44.9248	0.125983	0.0300096	0.512937
ENSG00000093009	CDC45	1.94811	0.4791	0.0300886
ENSG00000099282	TSPAN15	21.4336	0.412981	0.0300901	0.513161
ENSG00000131323	TRAF3	29.3702	0.134792	0.0301056	0.513161
ENSG00000064313	TAF2	377.677	-0.129849	0.0301691	0.513538
ENSG00000136731	UGGT1	129.357	0.0943856	0.0302639	0.513836
ENSG00000087076	HSD17B14	13.6592	0.69776	0.0302696	0.513836
ENSG00000263002	ZNF234	58.7101	0.0922255	0.0303138	0.513883
ENSG00000115392	FANCL	589.646	-0.150705	0.0304098	0.514538
ENSG00000224542	TRIM31	3.04954	0.394052	0.0304111
ENSG00000276070	CCL4L2	4.85701	0.783754	0.0304605
ENSG00000183628	DGCR6	3.88253	0.588163	0.0304665
ENSG00000166263	STXBP4	168.915	0.098294	0.0304852	0.514538
ENSG00000153234	NR4A2	16.2894	0.232253	0.0305048	0.514538
ENSG00000149639	SOGA1	51.4037	-0.0876412	0.0305185	0.514538
ENSG00000170290	SLN	0.803991	-0.91802	0.0305234
ENSG00000221874	ZNF816-ZNF321P	7.77284	0.280062	0.03054
ENSG00000253309	SERPINE3	2.13693	-0.473778	0.0305742
ENSG00000105697	HAMP	57.8811	0.140255	0.0305939	0.514566
ENSG00000185947	ZNF267	35.858	-0.194152	0.0306032	0.514566
ENSG00000171865	RNASEH1	203.801	0.0773036	0.0306709	0.515004
ENSG00000187840	EIF4EBP1	17.4686	0.213223	0.0307266	0.515242
ENSG00000106006	HOXA6	2.73938	-0.40142	0.0308166
ENSG00000148396	SEC16A	33.2499	0.272485	0.0308231	0.515808
ENSG00000118579	MED28	179.492	0.0535692	0.0308436	0.515808
ENSG00000177873	ZNF619	94.9534	-0.102023	0.0310141	0.517072
ENSG00000134216	CHIA	0.735556	0.898033	0.0310356
ENSG00000155666	KDM8	105.068	0.105787	0.0310643	0.517072
ENSG00000237247	MBD3L5	13.8124	0.207032	0.0310678	0.517072
ENSG00000278154	LAIR1	56.4517	0.138234	0.0310861	0.517072
ENSG00000156466	GDF6	6.15994	0.399309	0.0312932
ENSG00000015475	BID	26.6188	0.14154	0.0312963	0.518578
ENSG00000138182	KIF20B	45.7285	-0.204724	0.0313355	0.518578
ENSG00000178878	APOLD1	66.7796	0.113488	0.0313777	0.518578
ENSG00000108861	DUSP3	69.7154	0.153022	0.0313972	0.518578
ENSG00000188352	FOCAD	22.3732	-0.145709	0.0314335	0.518578
ENSG00000161955	TNFSF13	22.4463	0.623658	0.0314353	0.518578
ENSG00000196418	ZNF124	74.1898	-0.122979	0.0315299	0.518578
ENSG00000254737	OR10G4	68.1408	-0.269972	0.0315384	0.518578
ENSG00000183389	OR56A4	48.8268	-0.253882	0.0315647	0.518578
ENSG00000176624	MEX3C	5.9765	-0.278641	0.0315877
ENSG00000162722	TRIM58	96.8646	-0.261686	0.0315951	0.518578
ENSG00000186652	PRG2	0.736241	0.926703	0.0316189
ENSG00000130703	OSBPL2	212.274	0.0725316	0.0317017	0.519508
ENSG00000167654	ATCAY	76.5713	0.0857453	0.0317356	0.519508
ENSG00000276184	UPK3B	1.55962	-0.472762	0.031777
ENSG00000165219	GAPVD1	145.644	-0.0596069	0.031794	0.519778
ENSG00000100151	PICK1	11.206	0.218797	0.031884	0.520185
ENSG00000288257	STRA6	9.64261	-0.198254	0.0319029	0.520185
ENSG00000171243	SOSTDC1	2.57756	-0.466233	0.0319613
ENSG00000049167	ERCC8	475.068	-0.0705672	0.0319842	0.520825
ENSG00000115138	POMC	0.946965	1.02818	0.0320346
ENSG00000162543	UBXN10	1.5726	0.523983	0.0320647
ENSG00000100600	LGMN	96.0815	0.363254	0.0320918	0.52173
ENSG00000160305	DIP2A	126.103	-0.0802205	0.032124	0.52173
ENSG00000188523	CFAP77	34.0494	0.15281	0.03221	0.521828
ENSG00000213782	DDX47	43.3747	-0.121457	0.0322142	0.521828
ENSG00000163064	EN1	1.24825	0.591083	0.0322243
ENSG00000104365	IKBKB	82.2461	0.0908264	0.0323308	0.523033
ENSG00000149582	TMEM25	147.847	0.0974345	0.0323795	0.523138
ENSG00000225973	PIGBOS1	40.8585	0.122353	0.0324605	0.523165
ENSG00000147408	CSGALNACT1	51.6921	0.119451	0.0324656	0.523165
ENSG00000070087	PFN2	67.0298	-0.401346	0.0325688	0.524147
ENSG00000172458	IL17D	1.41952	-0.71906	0.0326403
ENSG00000115507	OTX1	3.6382	0.435241	0.0326434
ENSG00000154822	PLCL2	1.33874	0.656404	0.0326529
ENSG00000276163	LAIR1	39.3192	0.161202	0.0326622	0.524834
ENSG00000112659	CUL9	7.22458	0.38223	0.0326911
ENSG00000197586	ENTPD6	7.90907	0.39431	0.0327292
ENSG00000106066	CPVL	24.8268	0.295208	0.0327768	0.524834
ENSG00000171943	SRGAP2C	117.474	-0.212165	0.0327908	0.524834
ENSG00000005156	LIG3	45.0368	0.0914363	0.0328046	0.524834
ENSG00000067113	PLPP1	22.1336	-0.49028	0.0328793	0.524834
ENSG00000164754	RAD21	64.0524	-0.09592	0.033012	0.524834
ENSG00000198848	CES1	9.00695	0.43835	0.0331262
ENSG00000071073	MGAT4A	69.7964	0.158886	0.0331361	0.524834
ENSG00000124097	HMGB1P1	17.0084	0.220177	0.0332977	0.524834
ENSG00000178229	ZNF543	26.6771	0.137955	0.0333478	0.524834
ENSG00000142166	IFNAR1	493.834	0.0831461	0.0333623	0.524834
ENSG00000100271	TTLL1	3.81267	-0.320398	0.0333648
ENSG00000105792	CFAP69	203.046	-0.203021	0.0333761	0.524834
ENSG00000174652	ZNF266	99.883	0.0871295	0.0333802	0.524834
ENSG00000131165	CHMP1A	35.5604	0.137583	0.0334301	0.524834
ENSG00000130244	FAM98C	171.854	0.0768412	0.0334315	0.524834
ENSG00000185015	CA13	58.9632	0.119291	0.0334321	0.524834
ENSG00000169635	HIC2	5.92133	0.300072	0.0334607
ENSG00000139269	INHBE	36.1478	0.141524	0.0334636	0.524834
ENSG00000172824	CES4A	76.8867	0.0977387	0.0334664	0.524834
ENSG00000130299	GTPBP3	83.1952	0.103504	0.0335232	0.524834
ENSG00000233954	UQCRHL	209.844	0.0969399	0.0335758	0.524834
ENSG00000047578	KATNIP	28.264	-0.128317	0.0335924	0.524834
ENSG00000187242	KRT12	1.81504	-0.524711	0.0336005
ENSG00000105185	PDCD5	42.137	-0.199621	0.0336025	0.524834
ENSG00000144445	KANSL1L	76.2982	-0.106999	0.0336044	0.524834
ENSG00000105829	BET1	47.2554	-0.174973	0.0336142	0.524834
ENSG00000087116	ADAMTS2	26.2801	-0.229094	0.033628	0.524834
ENSG00000137075	RNF38	64.112	-0.18704	0.0336764	0.524928
ENSG00000162366	PDZK1IP1	0.537883	1.17503	0.033682
ENSG00000183153	GJD3	0.824943	0.843997	0.0337025
ENSG00000165805	C12orf50	84.02	-0.200649	0.0337566	0.525051
ENSG00000241360	PDXP	5.4665	0.371405	0.0338124
ENSG00000057704	TMCC3	21.2527	0.176695	0.0338214	0.525051
ENSG00000137269	LRRC1	66.6124	0.1341	0.0338271	0.525051
ENSG00000282663	PRAMEF10	4.12567	0.311822	0.0338309
ENSG00000104897	SF3A2	16.2981	0.276708	0.0338537	0.525051
ENSG00000124596	OARD1	21.4995	0.138661	0.0340003	0.526665
ENSG00000138772	ANXA3	130.644	0.117501	0.0341105	0.526844
ENSG00000178184	PARD6G	40.5666	0.125453	0.0341158	0.526844
ENSG00000142327	RNPEPL1	8.17732	0.328721	0.0341459
ENSG00000124251	TP53TG5	124.867	0.146129	0.0342308	0.526844
ENSG00000159713	TPPP3	21.1563	-0.636571	0.0342775	0.526844
ENSG00000072210	ALDH3A2	180.301	-0.0755877	0.0342945	0.526844
ENSG00000196616	ADH1B	129.446	-0.369198	0.0342984	0.526844
ENSG00000104129	DNAJC17	16.7412	0.179539	0.0343095	0.526844
ENSG00000181418	DDN	0.678967	0.873488	0.0343648
ENSG00000255837	TAS2R20	9.59966	-0.226081	0.0343861	0.527368
ENSG00000123737	EXOSC9	23.5038	0.135413	0.0344503	0.5275
ENSG00000249884	RNF103-CHMP3	1.72344	0.638144	0.0345172
ENSG00000146674	IGFBP3	32.1182	-0.539903	0.0345929	0.5275
ENSG00000127954	STEAP4	90.858	0.0844814	0.0346272	0.5275
ENSG00000237012	C6orf136	1.56228	0.654283	0.0346702
ENSG00000184154	LRRC51	302.274	0.0884247	0.0346705	0.5275
ENSG00000164049	FBXW12	50.1003	0.124232	0.0347461	0.5275
ENSG00000198721	ECI2	35.1434	-0.103967	0.0347606	0.5275
ENSG00000275313	CCL4L2	4.47482	0.835642	0.0347928
ENSG00000226437	TRIM39	19.9398	0.16787	0.0348218	0.5275
ENSG00000008300	CELSR3	0.902078	0.711869	0.0348987
ENSG00000196369	SRGAP2B	190.665	-0.182728	0.0349351	0.5275
ENSG00000128000	ZNF780B	62.7873	0.114222	0.034995	0.5275
ENSG00000142615	CELA2A	16.8168	0.165719	0.0350281	0.5275
ENSG00000142102	PGGHG	4.26216	0.720679	0.0350354
ENSG00000228691	NEU1	16.7167	0.148521	0.0350471	0.5275
ENSG00000144857	BOC	22.1995	0.15777	0.0350732	0.5275
ENSG00000285480	H2BK1	1.12088	0.831329	0.0350792
ENSG00000276045	ORAI1	70.396	0.0800154	0.0351241	0.5275
ENSG00000136758	YME1L1	136.998	0.0852173	0.0351476	0.5275
ENSG00000278247	GOLGA6L1	9.33523	0.219932	0.0351549	0.5275
ENSG00000130772	MED18	35.2888	0.155936	0.0351698	0.5275
ENSG00000120942	UBIAD1	32.9715	-0.141104	0.0351797	0.5275
ENSG00000164398	ACSL6	131.476	-0.0827717	0.0351829	0.5275
ENSG00000215788	TNFRSF25	99.7862	0.150014	0.0352036	0.5275
ENSG00000178104	PDE4DIP	335.926	-0.106065	0.0353027	0.528346
ENSG00000237727	AIF1	3.77528	0.695907	0.0353831
ENSG00000108883	EFTUD2	481.398	0.121262	0.0354245	0.529404
ENSG00000110011	DNAJC4	11.2433	0.232096	0.0354588	0.529404
ENSG00000140691	ARMC5	1.93843	0.593909	0.0354856
ENSG00000237052	GPSM3	1.88718	0.73727	0.0355019
ENSG00000169605	GKN1	7.015	-0.303644	0.0355229
ENSG00000138075	ABCG5	16.6649	-0.254807	0.0355314	0.52985
ENSG00000108641	B9D1	43.6522	0.213797	0.0356423	0.530864
ENSG00000170899	GSTA4	10.15	-0.298669	0.0357426	0.531358
ENSG00000118308	IRAG2	35.4449	-0.315886	0.0358079	0.531358
ENSG00000104327	CALB1	24.9169	-0.266645	0.0358383	0.531358
ENSG00000230601	TEX48	2.10925	0.468481	0.0359213
ENSG00000253293	HOXA10	3.26512	0.368594	0.0359377
ENSG00000065320	NTN1	2.94811	0.600477	0.0359525
ENSG00000183044	ABAT	67.7154	-0.200373	0.035994	0.531358
ENSG00000170782	OR10A4	43.8654	-0.342371	0.0360111	0.531358
ENSG00000206355	CCHCR1	11.6196	-0.191993	0.0360232	0.531358
ENSG00000186766	FOXI2	2.07799	0.58563	0.0360387
ENSG00000239306	RBM14	16.7823	0.252094	0.0360568	0.531358
ENSG00000160588	MPZL3	71.2776	0.198238	0.0360908	0.531358
ENSG00000113532	ST8SIA4	111	0.0844044	0.0361137	0.531358
ENSG00000205683	DPF3	100.922	0.108029	0.0361352	0.531358
ENSG00000039560	RAI14	35.9086	-0.184851	0.0362202	0.531358
ENSG00000116141	MARK1	68.3288	-0.110001	0.0362494	0.531358
ENSG00000136243	NUP42	57.4807	0.252905	0.036276	0.531358
ENSG00000234560	OR10G8	12.9265	-0.299215	0.036396	0.531358
ENSG00000204564	C6orf136	50.3026	0.136353	0.0363999	0.531358
ENSG00000006634	DBF4	54.0419	0.123571	0.0364318	0.531358
ENSG00000151247	EIF4E	60.7054	-0.113919	0.0364348	0.531358
ENSG00000108578	BLMH	95.0284	-0.107367	0.0365101	0.531358
ENSG00000072756	TRNT1	402.793	-0.148743	0.0365224	0.531358
ENSG00000124688	MAD2L1BP	48.5106	0.107903	0.0365502	0.531358
ENSG00000134461	ANKRD16	30.6417	0.124882	0.0365759	0.531358
ENSG00000135678	CPM	224.071	0.161641	0.036686	0.532333
ENSG00000120215	MLANA	19.26	0.158132	0.0367941	0.533278
ENSG00000255073	ZFP91-CNTF	3.03922	0.590086	0.0368221
ENSG00000005448	WDR54	25.8697	0.117282	0.0368504	0.53347
ENSG00000188133	TMEM215	4.3122	-0.367398	0.0368781
ENSG00000139266	MARCHF9	24.523	0.166767	0.0369063	0.533627
ENSG00000227761	BAG6	9.63473	0.201294	0.0369938	0.533627
ENSG00000171169	NAIF1	57.9403	0.108609	0.0370067	0.533627
ENSG00000100815	TRIP11	85.0007	0.0787948	0.037042	0.533627
ENSG00000164081	TEX264	8.98119	0.531566	0.0371013
ENSG00000072958	AP1M1	329.086	0.0482641	0.0371065	0.533627
ENSG00000179295	PTPN11	140.085	-0.0897792	0.0371662	0.533627
ENSG00000183715	OPCML	7.70859	-0.310467	0.0371717
ENSG00000273514	FOXD4L6	0.801844	0.900686	0.0371751
ENSG00000127529	OR7C2	21.285	0.17896	0.0372032	0.533627
ENSG00000078674	PCM1	145.854	0.0819254	0.0372058	0.533627
ENSG00000204611	ZNF616	48.6944	-0.195609	0.0373061	0.534447
ENSG00000135636	DYSF	7.46075	0.578258	0.0373594
ENSG00000134256	CD101	3.70077	0.315283	0.0374386
ENSG00000106366	SERPINE1	74.464	-0.430089	0.0376984	0.538768
ENSG00000282941	TCEA3	10.8282	0.226693	0.0377326	0.538768
ENSG00000196778	OR52K1	53.1081	-0.291033	0.0378183	0.538768
ENSG00000196636	SDHAF3	30.7246	0.135238	0.0378228	0.538768
ENSG00000153885	KCTD15	4.92588	-0.418824	0.037864
ENSG00000037637	FBXO42	51.8091	0.105744	0.0378801	0.538768
ENSG00000169758	TMEM266	91.1776	-0.161294	0.0378819	0.538768
ENSG00000168594	ADAM29	28.4616	0.142253	0.037912	0.538768
ENSG00000138336	TET1	7.85589	-0.281647	0.0379854
ENSG00000085760	MTIF2	45.1567	0.107077	0.0380259	0.539275
ENSG00000157014	TATDN2	16.4388	0.212027	0.0380878	0.539275
ENSG00000135912	TTLL4	123.01	0.106229	0.0381144	0.539275
ENSG00000138769	CDKL2	28.7877	-0.217475	0.0381217	0.539275
ENSG00000236782	ZNF593OS	1.14668	0.787931	0.0381455
ENSG00000151422	FER	230.986	-0.215969	0.0382912	0.539997
ENSG00000172116	CD8B	27.6237	0.145566	0.0383457	0.539997
ENSG00000223572	CKMT1A	0.569205	0.810777	0.0383704
ENSG00000150337	FCGR1A	5.58926	0.547311	0.0384003
ENSG00000011132	APBA3	48.8406	-0.0897778	0.0384045	0.539997
ENSG00000170037	CNTROB	43.4915	0.100824	0.0384136	0.539997
ENSG00000223953	C1QTNF5	3.05383	0.85399	0.0384599
ENSG00000139651	ZNF740	6.20105	0.256968	0.0384772
ENSG00000183864	TOB2	16.1939	0.363095	0.0384775	0.539997
ENSG00000164893	SLC7A13	12.7318	0.190165	0.0384859	0.539997
ENSG00000120008	WDR11	54.6651	-0.10576	0.0384972	0.539997
ENSG00000117616	RSRP1	127.508	-0.0790885	0.0386483	0.539997
ENSG00000140795	MYLK3	192.901	-0.141511	0.0386937	0.539997
ENSG00000184232	OAF	24.5522	-0.141802	0.038716	0.539997
ENSG00000184857	TMEM186	18.891	0.16301	0.0388003	0.539997
ENSG00000104689	TNFRSF10A	22.3273	0.149329	0.0388337	0.539997
ENSG00000154175	ABI3BP	66.9211	-0.115923	0.0388845	0.539997
ENSG00000072080	SPP2	57	-0.264957	0.0388959	0.539997
ENSG00000178852	EFCAB13	30.1734	-0.191141	0.0389102	0.539997
ENSG00000129315	CCNT1	51.4544	0.0987835	0.0389124	0.539997
ENSG00000179008	C14orf39	12.2782	0.2016	0.0389268	0.539997
ENSG00000161217	PCYT1A	108.725	0.0882006	0.0389572	0.539997
ENSG00000124257	NEURL2	0.585261	1.02502	0.0390753
ENSG00000240720	LRRD1	69.9143	0.100932	0.0390959	0.541045
ENSG00000143110	C1orf162	45.3353	0.50553	0.0391453	0.541045
ENSG00000165392	WRN	56.2888	-0.115927	0.0392051	0.541045
ENSG00000138802	SEC24B	24.6926	0.134173	0.0392109	0.541045
ENSG00000188452	CERKL	23.7473	-0.178702	0.0392557	0.541045
ENSG00000163644	PPM1K	237.504	0.0492115	0.0392947	0.541045
ENSG00000197165	SULT1A2	2.48665	0.396428	0.0393279
ENSG00000105668	UPK1A	5.05467	0.286981	0.0393286
ENSG00000270136	MICOS10-NBL1	3.65118	0.381889	0.0393782
ENSG00000206047	DEFA1	1.26846	0.671141	0.0394374
ENSG00000239857	GET4	18.9531	0.146868	0.0395339	0.542878
ENSG00000106526	ACTR3C	57.0153	0.0940914	0.0395494	0.542878
ENSG00000132763	MMACHC	112.784	0.0806587	0.0395593	0.542878
ENSG00000167941	SOST	11.3788	0.551349	0.0396168	0.543066
ENSG00000068903	SIRT2	99.1788	0.0846448	0.0396864	0.543086
ENSG00000276053	LAIR1	82.8053	0.188213	0.0397059	0.543086
ENSG00000196700	ZNF512B	2.99526	0.492155	0.0397896
ENSG00000100162	CENPM	34.7621	-0.16069	0.0398575	0.54448
ENSG00000168566	SNRNP48	19.3527	0.184603	0.0399437	0.54448
ENSG00000175463	TBC1D10C	2.26557	0.724943	0.0399477
ENSG00000153406	NMRAL1	65.7622	0.141232	0.0399787	0.54448
ENSG00000168763	CNNM3	49.8334	0.084224	0.0399836	0.54448
ENSG00000235017	C2	25.4862	0.244285	0.0402375	0.547335
ENSG00000278488	NAPRT	1.04634	0.909155	0.0402883
ENSG00000167377	ZNF23	40.0398	0.109228	0.0403353	0.548065
ENSG00000014164	ZC3H3	2.36332	0.77881	0.0403654
ENSG00000143452	HORMAD1	19.0356	0.16617	0.0403863	0.548156
ENSG00000129911	KLF16	3.69055	0.591149	0.0403949
ENSG00000204967	PCDHA4	130.205	-0.194759	0.0404778	0.548287
ENSG00000104723	TUSC3	32.9458	0.218699	0.0405061	0.548287
ENSG00000197380	DACT3	263.007	0.0881541	0.0405568	0.548287
ENSG00000136868	SLC31A1	114.652	0.0647314	0.0405729	0.548287
ENSG00000131748	STARD3	9.17528	0.359148	0.0406852	0.548483
ENSG00000157538	VPS26C	76.9855	-0.0870247	0.0406913	0.548483
ENSG00000130182	ZSCAN10	1.38931	0.559699	0.0407178
ENSG00000288427	CLSTN3	17.9705	0.240134	0.0407317	0.548483
ENSG00000136059	VILL	5.23068	0.28354	0.0407503
ENSG00000117281	CD160	12.1754	0.18749	0.040804	0.548483
ENSG00000167759	KLK13	0.36993	0.993251	0.0408447
ENSG00000127564	PKMYT1	10.9822	0.212874	0.0408491	0.548483
ENSG00000087510	TFAP2C	9.14344	0.227552	0.040853	0.548483
ENSG00000128040	SPINK2	6.49931	-0.253983	0.0408586
ENSG00000176490	DIRAS1	1.77185	0.627354	0.0408821
ENSG00000139289	PHLDA1	57.2491	-0.125084	0.0409125	0.548688
ENSG00000124256	ZBP1	135.929	0.109149	0.0410028	0.549083
ENSG00000140650	PMM2	208.248	0.0789397	0.0410517	0.549083
ENSG00000105552	BCAT2	48.2308	0.109915	0.0410793	0.549083
ENSG00000049239	H6PD	101.109	0.0901591	0.0411192	0.549083
ENSG00000047249	ATP6V1H	78.3704	0.132981	0.0411824	0.549335
ENSG00000005483	KMT2E	67.9482	0.245622	0.0413091	0.550171
ENSG00000108179	PPIF	14.9582	0.441325	0.0413338	0.550171
ENSG00000197915	HRNR	1.66094	-0.43597	0.0415124
ENSG00000065989	PDE4A	26.6549	0.142441	0.0415178	0.551002
ENSG00000074660	SCARF1	31.9762	0.132052	0.0415193	0.551002
ENSG00000185000	DGAT1	1.19219	0.916879	0.0415416
ENSG00000178562	CD28	35.0331	0.13456	0.0415476	0.551002
ENSG00000275851	MLLT6	94.8474	0.0787728	0.0415757	0.551002
ENSG00000142621	FHAD1	207.109	0.0807719	0.0416186	0.551002
ENSG00000145321	GC	1.27492	-0.536226	0.0416203
ENSG00000238083	LRRC37A2	78.6724	-0.134778	0.0416876	0.551146
ENSG00000143951	WDPCP	262.97	-0.163338	0.0417543	0.551146
ENSG00000136504	KAT7	121.702	-0.0607755	0.0417678	0.551146
ENSG00000288505	NANOS3	1.41784	0.560093	0.0417788
ENSG00000115107	STEAP3	13.6716	0.495005	0.0418074	0.551146
ENSG00000106100	NOD1	3.70186	0.389026	0.0419295
ENSG00000162885	B3GALNT2	67.14	-0.0872557	0.0420207	0.551872
ENSG00000237710	HLA-DPB1	32.7775	0.466087	0.0420611	0.551872
ENSG00000172336	POP7	13.054	0.234185	0.0420787	0.551872
ENSG00000278299	TBC1D3C	1.16732	0.574887	0.0420892
ENSG00000274729	DEFB105B	6.57652	0.261057	0.0421003
ENSG00000196865	NHLRC2	60.65	-0.0943667	0.0421887	0.551872
ENSG00000133661	SFTPD	10.8876	-0.210914	0.0422169	0.551872
ENSG00000177398	UMODL1	26.4451	0.124788	0.0422443	0.551872
ENSG00000284320	SHMT1	1.29677	0.666717	0.0422728
ENSG00000198663	C6orf89	54.0807	0.291829	0.0422774	0.551872
ENSG00000165934	CPSF2	271.675	0.103916	0.0423245	0.551872
ENSG00000164715	LMTK2	20.9	0.154259	0.0423401	0.551872
ENSG00000115295	CLIP4	146.284	-0.1048	0.0423649	0.551872
ENSG00000126460	PRRG2	2.6676	0.393195	0.0423965
ENSG00000171132	PRKCE	15.24	0.193887	0.0424112	0.551872
ENSG00000169398	PTK2	67.7895	-0.0964381	0.0424227	0.551872
ENSG00000145246	ATP10D	10.991	-0.240454	0.0424705	0.551872
ENSG00000154258	ABCA9	72.0525	-0.134084	0.0424859	0.551872
ENSG00000277974	TBC1D3H	1.12739	0.546694	0.0424933
ENSG00000164877	MICALL2	23.6314	0.155202	0.042607	0.552865
ENSG00000275066	SYNRG	101.274	0.0691651	0.042723	0.553171
ENSG00000114316	USP4	95.3391	0.0669357	0.0427479	0.553171
ENSG00000115355	CCDC88A	404.946	-0.0509613	0.0427835	0.553171
ENSG00000106327	TFR2	228.815	-0.206776	0.0428092	0.553171
ENSG00000100024	UPB1	53.4568	0.0919865	0.0428625	0.553283
ENSG00000173451	THAP2	7.54214	-0.222259	0.0429652
ENSG00000170049	KCNAB3	31.9025	0.131361	0.0430762	0.555463
ENSG00000180767	CHST13	2.74666	0.868219	0.0431026
ENSG00000205323	SARNP	60.1913	0.0977862	0.0431538	0.555885
ENSG00000167106	EEIG1	7.62566	0.222289	0.0431895
ENSG00000160505	NLRP4	5.08605	0.303744	0.0433189
ENSG00000239457	HLA-DOB	0.524216	1.01875	0.0433364
ENSG00000231314	LTB	0.836531	0.996178	0.0433669
ENSG00000183828	NUDT14	14.7813	0.180925	0.043398	0.558426
ENSG00000074219	TEAD2	59.3162	0.398496	0.0434411	0.558426
ENSG00000182544	MFSD5	24.2627	0.184659	0.043519	0.558847
ENSG00000163995	ABLIM2	4.7869	0.346834	0.0435409
ENSG00000145388	METTL14	70.0176	0.103647	0.0435843	0.559063
ENSG00000061936	SFSWAP	42.7417	0.138546	0.0437074	0.559063
ENSG00000152463	OLAH	37.2007	-0.112969	0.0437375	0.559063
ENSG00000065621	GSTO2	95.3028	-0.100224	0.0437585	0.559063
ENSG00000262634	SKA1	54.207	0.0939713	0.0438218	0.559063
ENSG00000186889	TMEM17	113.512	0.101231	0.043829	0.559063
ENSG00000204501	PRAMEF15	3.85239	0.348714	0.0438397
ENSG00000273633	CDC42EP5	5.64469	0.59933	0.0438404
ENSG00000205497	OR51A4	6.51939	-0.324979	0.0438474
ENSG00000177602	HASPIN	19.6701	0.138821	0.0438526	0.559063
ENSG00000236884	HLA-DRB1	41.3265	0.888632	0.0438967	0.559063
ENSG00000278712	TSEN34	11.5445	0.18562	0.044059	0.560554
ENSG00000273645	KBTBD11	0.643717	0.795311	0.0441488
ENSG00000213780	GTF2H4	0.739531	-0.648831	0.0441852
ENSG00000244405	ETV5	32.3664	0.161361	0.0442156	0.561225
ENSG00000159658	EFCAB14	239.488	-0.150642	0.044228	0.561225
ENSG00000105974	CAV1	66.2454	-0.458193	0.0442477	0.561225
ENSG00000071189	SNX13	80.402	-0.187543	0.0443857	0.5624
ENSG00000129691	ASH2L	180.037	0.0831527	0.0445089	0.563385
ENSG00000224389	C4B	0.644143	0.94752	0.0445451
ENSG00000186487	MYT1L	180.732	-0.109008	0.0447091	0.563905
ENSG00000262217	SLC5A8	27.4644	0.205313	0.0447196	0.563905
ENSG00000105197	TIMM50	267.191	0.0524241	0.0447318	0.563905
ENSG00000170477	KRT4	19.6494	-0.528311	0.0447319	0.563905
ENSG00000122257	RBBP6	43.7023	0.257602	0.0448183	0.564218
ENSG00000074416	MGLL	79.3843	0.187646	0.0449795	0.564218
ENSG00000188060	RAB42	55.9609	0.120835	0.045019	0.564218
ENSG00000114859	CLCN2	94.2633	0.0976356	0.0450399	0.564218
ENSG00000072062	PRKACA	93.3005	-0.165067	0.0450663	0.564218
ENSG00000159079	CFAP298	40.3715	-0.130488	0.0451179	0.564218
ENSG00000080608	PUM3	22.6661	0.242684	0.0451219	0.564218
ENSG00000183155	RABIF	15.2571	0.184929	0.0451636	0.564218
ENSG00000132694	ARHGEF11	9.01428	0.246528	0.0451666	0.564218
ENSG00000156299	TIAM1	44.0074	0.173113	0.0452221	0.564343
ENSG00000277154	PRPF31	3.92748	0.31822	0.0452224
ENSG00000157330	CFAP107	47.9394	-0.157031	0.0453509	0.565179
ENSG00000166847	DCTN5	57.7738	0.082032	0.0453803	0.565179
ENSG00000141506	PIK3R5	10.9511	0.648273	0.0454653	0.565669
ENSG00000181036	FCRL6	29.0408	0.124672	0.045628	0.565976
ENSG00000106804	C5	269.343	-0.127748	0.0456403	0.565976
ENSG00000167751	KLK2	26.4931	0.170656	0.0456485	0.565976
ENSG00000187736	NHEJ1	216.509	0.0636024	0.0456727	0.565976
ENSG00000259305	ZHX1-C8orf76	0.407254	1.06749	0.0456898
ENSG00000182747	SLC35D3	0.770835	0.744349	0.045723
ENSG00000268975	MIA-RAB4B	9.38342	0.242173	0.0457667	0.56647
ENSG00000140839	CLEC18B	0.865329	0.756198	0.0458315
ENSG00000178297	TMPRSS9	67.1166	0.126651	0.0458521	0.56647
ENSG00000185507	IRF7	1.44725	0.858435	0.0458536
ENSG00000285136	DEFA6	5.75059	0.294791	0.0458568
ENSG00000203663	OR2L2	291.537	-0.214782	0.0458633	0.56647
ENSG00000163378	EOGT	84.8462	0.0755227	0.0458954	0.56647
ENSG00000283267	FAM237B	4.47962	-0.394202	0.0459027
ENSG00000187742	SECISBP2	49.7867	-0.0962173	0.0459608	0.566713
ENSG00000116337	AMPD2	13.8863	0.295117	0.0460682	0.56725
ENSG00000179111	HES7	1.35241	0.573909	0.0460921
ENSG00000167291	TBC1D16	15.5858	0.252332	0.046096	0.56725
ENSG00000171813	PWWP2B	1.92687	0.668446	0.0462046
ENSG00000273992	NLRP2	31.7255	0.125338	0.0462439	0.568
ENSG00000167216	KATNAL2	104.364	0.0959847	0.0462673	0.568
ENSG00000141968	VAV1	36.3262	0.150676	0.046376	0.568
ENSG00000165120	SSMEM1	0.498164	0.843928	0.0463814
ENSG00000172613	RAD9A	14.3282	0.176145	0.0463961	0.568
ENSG00000172889	EGFL7	11.25	0.811426	0.0464283	0.568
ENSG00000180481	GLIPR1L2	40.0052	-0.241933	0.0464319	0.568
ENSG00000137841	PLCB2	15.7623	0.426378	0.0465238	0.568294
ENSG00000228594	FNDC10	4.69356	0.738601	0.0465434
ENSG00000070669	ASNS	31.8122	-0.178092	0.0465848	0.568294
ENSG00000025039	RRAGD	32.9672	0.286823	0.0466006	0.568294
ENSG00000106538	RARRES2	8.86245	0.611898	0.0466871
ENSG00000041982	TNC	30.4252	-0.313943	0.0467018	0.568294
ENSG00000091536	MYO15A	194.619	0.0997202	0.0468188	0.568294
ENSG00000103066	PLA2G15	34.8939	0.182884	0.0468347	0.568294
ENSG00000116580	GON4L	178.961	0.0642705	0.0468349	0.568294
ENSG00000280661	ZNF660	23.8733	-0.123126	0.0468562	0.568294
ENSG00000261609	GAN	103.189	0.0622639	0.0468703	0.568294
ENSG00000110756	HPS5	67.0502	-0.0754527	0.0469574	0.568294
ENSG00000172399	MYOZ2	4.44281	-0.420589	0.0469644
ENSG00000117543	DPH5	39.3774	-0.113372	0.0469826	0.568294
ENSG00000170421	KRT8	121.288	0.116424	0.0470465	0.568294
ENSG00000179387	ELMOD2	11.1644	-0.193581	0.0470603	0.568294
ENSG00000172543	CTSW	12.8676	0.21342	0.0471719	0.568294
ENSG00000149541	B3GAT3	23.7097	-0.146691	0.0471767	0.568294
ENSG00000236396	SLC35G4	0.667516	0.787091	0.0471774
ENSG00000137815	RTF1	58.3771	0.178213	0.0471897	0.568294
ENSG00000162512	SDC3	85.5824	0.33903	0.0472934	0.56899
ENSG00000109047	RCVRN	3.4691	0.364803	0.0473828
ENSG00000105855	ITGB8	85.3471	-0.0871401	0.0474703	0.570565
ENSG00000180573	H2AC6	7.20949	0.457849	0.047543
ENSG00000288335	TWIST2	3.04599	0.401263	0.0475436
ENSG00000173626	TRAPPC3L	219.178	-0.126169	0.0476394	0.572042
ENSG00000158815	FGF17	0.605481	0.804723	0.0476465
ENSG00000204310	AGPAT1	0.82913	0.770748	0.0476732
ENSG00000152291	TGOLN2	188.746	0.211778	0.0477367	0.572223
ENSG00000128805	ARHGAP22	53.7216	-0.131193	0.0477468	0.572223
ENSG00000151414	NEK7	13.5823	-0.241666	0.0478928	0.572831
ENSG00000088448	ANKRD10	49.61	0.27453	0.047919	0.572831
ENSG00000276263	TFPT	1.12773	0.922741	0.0479447
ENSG00000204356	NELFE	2.59486	0.562922	0.0479744
ENSG00000089091	DZANK1	134.11	0.0824464	0.0480377	0.572831
ENSG00000242110	AMACR	12.1394	0.214747	0.0481142	0.572831
ENSG00000168175	MAPK1IP1L	132.446	-0.103342	0.0481211	0.572831
ENSG00000088205	DDX18	382.636	-0.143225	0.0482193	0.572831
ENSG00000121989	ACVR2A	48.6022	-0.134694	0.0482543	0.572831
ENSG00000117395	EBNA1BP2	12.4767	0.167487	0.0482634	0.572831
ENSG00000167634	NLRP7	53.1911	0.32542	0.0483105	0.572831
ENSG00000168952	STXBP6	8.43102	0.23957	0.0483299
ENSG00000131669	NINJ1	64.2057	0.276508	0.0483455	0.572831
ENSG00000090238	YPEL3	113.484	0.215047	0.0483977	0.572831
ENSG00000206510	ZFP57	3.8411	0.305443	0.0484811
ENSG00000158104	HPD	2.68373	-0.531073	0.0484907
ENSG00000127831	VIL1	13.9682	0.158076	0.0485162	0.572831
ENSG00000144741	SLC25A26	141.001	-0.122972	0.0485436	0.572831
ENSG00000065882	TBC1D1	78.5745	-0.170963	0.0485847	0.572831
ENSG00000139865	TTC6	35.2653	-0.229348	0.0486435	0.572831
ENSG00000106588	PSMA2	107.759	-0.0700427	0.0486751	0.572831
ENSG00000036828	CASR	62.4242	-0.159057	0.0486934	0.572831
ENSG00000174327	SLC16A13	59.8364	0.141949	0.0487145	0.572831
ENSG00000185905	C16orf54	54.7298	-0.0939373	0.0487681	0.572831
ENSG00000171496	OR1L8	10.8007	0.217638	0.0488142	0.572831
ENSG00000185070	FLRT2	209.714	-0.067028	0.0488582	0.572831
ENSG00000107821	KAZALD1	13.2321	0.211354	0.0488733	0.572831
ENSG00000148229	POLE3	32.1162	0.181226	0.0488965	0.572831
ENSG00000275723	NAPEPLD	78.8425	0.118085	0.0489872	0.572831
ENSG00000204920	ZNF155	5.31317	-0.277061	0.0489954
ENSG00000066468	FGFR2	145.893	0.0871296	0.0490012	0.572831
ENSG00000131475	VPS25	23.1745	0.154362	0.0490373	0.572831
ENSG00000177156	TALDO1	164.749	0.0919153	0.0490457	0.572831
ENSG00000277816	LILRB3	11.3954	-0.171386	0.0491153	0.573104
ENSG00000285243	SLC39A4	21.2703	0.229295	0.0491813	0.573334
ENSG00000179023	KLHDC7A	0.501609	0.759618	0.0492673
ENSG00000120057	SFRP5	0.816001	-0.780356	0.0492919
ENSG00000067141	NEO1	37.0901	0.134275	0.0492963	0.573493
ENSG00000141568	FOXK2	20.6799	0.238056	0.0494589	0.573493
ENSG00000198574	SH2D1B	26.7865	0.123899	0.0494633	0.573493
ENSG00000135248	GARIN1B	7.69291	0.220722	0.049575
ENSG00000104064	GABPB1	19.9984	-0.155943	0.0496629	0.573493
ENSG00000187905	LRRC74B	145.803	0.108329	0.0497071	0.573493
ENSG00000162148	PPP1R32	0.730078	0.876354	0.049746
ENSG00000105612	DNASE2	110.544	0.0940444	0.0498319	0.573493
ENSG00000108830	RND2	77.2128	0.120248	0.049848	0.573493
ENSG00000204655	MOG	20.6948	0.169997	0.0500435	0.573493
ENSG00000081870	IFT25	22.1664	0.138377	0.0501285	0.573493
ENSG00000161048	NAPEPLD	81.7653	0.113641	0.0502116	0.573493
ENSG00000185122	HSF1	8.62144	0.219605	0.0502932
ENSG00000148297	MED22	28.298	-0.104243	0.0502955	0.573493
ENSG00000078401	EDN1	11.762	0.447226	0.0503919	0.573493
ENSG00000171962	DRC3	39.1709	-0.108616	0.0504112	0.573493
ENSG00000172954	LCLAT1	199.268	-0.174261	0.0504173	0.573493
ENSG00000168522	FNTA	93.6962	-0.0789478	0.0505881	0.573493
ENSG00000118507	AKAP7	18.3261	0.121833	0.0506316	0.573493
ENSG00000130766	SESN2	2.48083	0.566557	0.0506607
ENSG00000009413	REV3L	66.1042	-0.128709	0.050698	0.573493
ENSG00000165868	HSPA12A	110.107	0.0750482	0.0507228	0.573493
ENSG00000175264	CHST1	41.8334	0.127637	0.0507547	0.573493
ENSG00000163870	TPRA1	9.61411	0.32523	0.0507672	0.573493
ENSG00000138111	MFSD13A	61.8057	-0.118757	0.0509088	0.573493
ENSG00000147885	IFNA16	0.49164	-0.823661	0.0509326
ENSG00000282752	CTDP1	1.02782	0.746835	0.0509955
ENSG00000128564	VGF	0.422648	0.895085	0.0510316
ENSG00000131018	SYNE1	381.769	0.0653078	0.0510378	0.573493
ENSG00000005379	TSPOAP1	9.93987	0.191736	0.0510651	0.573493
ENSG00000198246	SLC29A3	46.5682	0.138624	0.0510651	0.573493
ENSG00000204084	INPP5B	161.71	0.0592177	0.0510695	0.573493
ENSG00000164855	TMEM184A	47.3287	-0.121045	0.0511081	0.573493
ENSG00000243496	HLA-DOB	0.435268	1.10115	0.0511457
ENSG00000164938	TP53INP1	13.1392	0.215112	0.0511641	0.573493
ENSG00000149212	SESN3	16.0832	-0.204222	0.051202	0.573493
ENSG00000131495	NDUFA2	21.1836	-0.155116	0.0512549	0.573493
ENSG00000113889	KNG1	30.5618	0.172925	0.0512624	0.573493
ENSG00000115350	POLE4	15.5011	-0.18744	0.0512731	0.573493
ENSG00000172818	OVOL1	1.25103	0.58335	0.0513262
ENSG00000112561	TFEB	35.4306	0.118613	0.0513272	0.573493
ENSG00000133067	LGR6	10.3188	0.269029	0.0513682	0.573493
ENSG00000171467	ZNF318	23.0998	0.157029	0.0513766	0.573493
ENSG00000128294	TPST2	74.1721	0.0831234	0.0514263	0.573493
ENSG00000176787	OR52E2	12.4978	0.248812	0.0514552	0.573493
ENSG00000224496	TRIM40	15.3749	0.165938	0.0514664	0.573493
ENSG00000130332	LSM7	20.4033	0.146577	0.0515315	0.573493
ENSG00000174607	UGT8	43.9998	-0.245336	0.0515478	0.573493
ENSG00000275911	NDE1	67.4566	0.096435	0.0515694	0.573493
ENSG00000181631	P2RY13	10.0943	0.425586	0.0516923	0.573493
ENSG00000276497	APBA1	37.9839	0.12008	0.0517022	0.573493
ENSG00000184988	TMEM106A	58.8558	0.109925	0.0517259	0.573493
ENSG00000106346	USP42	43.2751	-0.0998821	0.0518257	0.573493
ENSG00000117419	ERI3	9.25948	0.405139	0.051871	0.573493
ENSG00000140749	IGSF6	94.3339	0.0840083	0.051878	0.573493
ENSG00000135094	SDS	47.6073	0.217836	0.0519078	0.573493
ENSG00000149476	TKFC	47.0187	0.13686	0.051909	0.573493
ENSG00000163126	ANKRD23	1.39417	0.604909	0.0519292
ENSG00000131149	GSE1	22.599	0.17552	0.0519311	0.573493
ENSG00000147853	AK3	118.67	0.0911058	0.0519655	0.573493
ENSG00000153157	SYCP2L	76.1004	0.124336	0.0519926	0.573493
ENSG00000152527	PLEKHH2	100.028	-0.120938	0.0520767	0.573493
ENSG00000139182	CLSTN3	17.7687	0.235891	0.0521177	0.573493
ENSG00000198799	LRIG2	163.619	0.0610557	0.0521341	0.573493
ENSG00000132801	ZSWIM3	2.94134	0.337738	0.052142
ENSG00000234032	VARS2	31.366	0.134008	0.0522305	0.573493
ENSG00000174667	OR7D4	132.086	0.0862855	0.0522417	0.573493
ENSG00000198453	ZNF568	487.437	-0.0791225	0.0522737	0.573493
ENSG00000153391	INO80C	97.6478	-0.0948591	0.0522843	0.573493
ENSG00000234920	ATP6V1G2	16.7645	0.184818	0.0523631	0.573493
ENSG00000141570	CBX8	1.71014	0.503722	0.052372
ENSG00000183621	ZNF438	8.45459	0.33254	0.0523888
ENSG00000173200	PARP15	170.433	-0.18334	0.0523963	0.573493
ENSG00000197296	FITM2	99.9963	0.0639542	0.0524042	0.573493
ENSG00000173285	OR10K1	111.076	-0.217325	0.0524658	0.573493
ENSG00000146648	EGFR	14.9156	0.271172	0.0524736	0.573493
ENSG00000004809	SLC22A16	129.809	0.103083	0.0525073	0.573493
ENSG00000136518	ACTL6A	17.3415	-0.138707	0.052531	0.573493
ENSG00000163584	RPL22L1	13.061	-0.153964	0.0525359	0.573493
ENSG00000099246	RAB18	48.1127	-0.126515	0.0525529	0.573493
ENSG00000162461	SLC25A34	35.7668	0.0975966	0.0525765	0.573493
ENSG00000169403	PTAFR	89.4959	0.131379	0.052591	0.573493
ENSG00000277531	PNMA8C	97.1511	0.0941439	0.0526722	0.573493
ENSG00000182645	CCDC172	2.29112	-0.409559	0.0526851
ENSG00000111331	OAS3	311.015	0.0852698	0.0526978	0.573493
ENSG00000172742	OR4D9	152.38	-0.0597623	0.0526981	0.573493
ENSG00000185565	LSAMP	48.9589	-0.195552	0.0527311	0.573493
ENSG00000189057	FAM111B	123.853	-0.225637	0.052795	0.573493
ENSG00000079101	CLUL1	19.8828	0.149304	0.0528221	0.573493
ENSG00000284862	CCDC39	81.4519	-0.214964	0.052877	0.573493
ENSG00000188130	MAPK12	37.982	-0.162212	0.0528792	0.573493
ENSG00000117054	ACADM	370.852	0.0912038	0.0528903	0.573493
ENSG00000075043	KCNQ2	132.312	-0.157874	0.0528996	0.573493
ENSG00000250741	NT5C1B-RDH14	0.552278	-0.705292	0.0529612
ENSG00000214491	SEC14L6	298.588	0.0966118	0.0529857	0.573493
ENSG00000141030	COPS3	81.5776	0.0862735	0.0530239	0.573493
ENSG00000115687	PASK	15.7099	0.15444	0.0530431	0.573493
ENSG00000137944	KYAT3	5.08089	0.314479	0.0530439
ENSG00000131876	SNRPA1	49.4113	-0.102594	0.0530799	0.573493
ENSG00000184060	ADAP2	64.6089	0.186163	0.0531129	0.573493
ENSG00000183734	ASCL2	0.62721	0.866	0.0531582
ENSG00000067596	DHX8	74.1059	-0.0911139	0.053161	0.573493
ENSG00000166971	AKTIP	34.0538	-0.131931	0.0531749	0.573493
ENSG00000189052	CGB5	0.780152	-0.620709	0.0532093
ENSG00000172985	SH3RF3	4.24539	0.431194	0.0532822
ENSG00000099821	POLRMT	3.95999	0.480447	0.0533046
ENSG00000139921	TMX1	78.5659	0.0871374	0.0533215	0.574281
ENSG00000129480	DTD2	42.7491	0.0889467	0.0533407	0.574281
ENSG00000139998	RAB15	7.79153	0.233819	0.0535476
ENSG00000186522	SEPTIN10	27.7781	-0.270024	0.0535657	0.575473
ENSG00000275954	TBC1D3F	1.07965	0.617617	0.0535928
ENSG00000185359	HGS	523.184	0.113418	0.0536173	0.575473
ENSG00000129450	SIGLEC9	34.089	-0.151151	0.0536868	0.575473
ENSG00000107317	PTGDS	23.9166	0.640843	0.0537263	0.575473
ENSG00000136709	WDR33	60.3779	0.0921607	0.0537395	0.575473
ENSG00000136352	NKX2-1	2.15863	0.478507	0.0537537
ENSG00000276130	SLC22A18	43.7031	0.207933	0.0537852	0.575473
ENSG00000196589	MBD3L2B	41.7578	0.135802	0.0538257	0.575473
ENSG00000143294	PRCC	4.46488	0.457538	0.0538364
ENSG00000197343	ZNF655	73.0971	-0.0777796	0.0538495	0.575473
ENSG00000184349	EFNA5	39.665	0.177593	0.0538694	0.575473
ENSG00000138162	TACC2	154.122	-0.0700273	0.0539227	0.575547
ENSG00000138435	CHRNA1	18.4329	0.225434	0.0539833	0.575698
ENSG00000140451	PIF1	98.5957	0.0896058	0.0540367	0.575772
ENSG00000164615	CAMLG	307.459	0.0694405	0.0541366	0.576341
ENSG00000176788	BASP1	47.1343	0.34016	0.054212	0.576649
ENSG00000149403	GRIK4	7.04532	0.318445	0.0542795
ENSG00000226402	TRIM31	9.96642	0.221873	0.054287	0.576665
ENSG00000004975	DVL2	14.9435	0.151712	0.0543067	0.576665
ENSG00000171497	PPID	10.8753	0.189799	0.0543649	0.576789
ENSG00000107829	FBXW4	19.0801	-0.156809	0.0544124	0.576799
ENSG00000196235	SUPT5H	110.143	0.0737224	0.054467	0.576885
ENSG00000183072	NKX2-5	0.815308	0.755887	0.0545074
ENSG00000228435	C6orf47	0.444142	1.04838	0.0545781
ENSG00000156136	DCK	9.47798	0.215325	0.0546181	0.577991
ENSG00000198398	TMEM207	1.45698	0.558835	0.0546194
ENSG00000150672	DLG2	174.317	-0.132218	0.0546735	0.578083
ENSG00000124602	UNC5CL	0.43603	0.933721	0.0547012
ENSG00000198420	TCAF1	29.4323	-0.152346	0.054796	0.578206
ENSG00000114999	TTL	222.797	-0.0641404	0.0547974	0.578206
ENSG00000121892	PDS5A	149.324	-0.13454	0.0548251	0.578206
ENSG00000182628	SKA2	46.4491	-0.121734	0.0548827	0.578322
ENSG00000142046	TMEM91	27.4458	0.116237	0.0549967	0.578469
ENSG00000036530	CYP46A1	246.836	-0.232653	0.0550391	0.578469
ENSG00000004455	AK2	182.752	0.0463467	0.055102	0.578469
ENSG00000134490	TMEM241	126.693	-0.123704	0.0551242	0.578469
ENSG00000164949	GEM	15.7084	-0.540109	0.0551301	0.578469
ENSG00000160404	TOR2A	1.01236	0.921982	0.0551794
ENSG00000066135	KDM4A	4.61563	0.41005	0.0551857
ENSG00000130768	SMPDL3B	59.4394	0.126236	0.0552473	0.57871
ENSG00000087502	ERGIC2	50.7469	-0.112063	0.0553073	0.57871
ENSG00000100124	ANKRD54	69.4062	-0.0759934	0.0553088	0.57871
ENSG00000140488	CELF6	1.44745	0.574118	0.0554416
ENSG00000040275	SPDL1	13.4791	-0.197265	0.0554867	0.57871
ENSG00000198028	ZNF560	9.60557	-0.199686	0.0554874	0.57871
ENSG00000196329	GIMAP5	15.4586	0.299206	0.0556236	0.57871
ENSG00000165264	NDUFB6	37.9793	-0.15673	0.0556355	0.57871
ENSG00000175018	TEX36	0.868812	0.696075	0.0556556
ENSG00000172531	PPP1CA	43.2334	0.19502	0.0556816	0.57871
ENSG00000119314	PTBP3	26.2455	0.200765	0.0556873	0.57871
ENSG00000171862	PTEN	243.928	-0.116795	0.0557203	0.57871
ENSG00000183346	CABCOCO1	2.24003	-0.391685	0.0558573
ENSG00000189058	APOD	18.068	0.197685	0.0559539	0.57871
ENSG00000114023	FAM162A	110.464	-0.092555	0.0560141	0.57871
ENSG00000125730	C3	75.7332	0.135903	0.0560451	0.57871
ENSG00000113361	CDH6	71.4628	-0.0846591	0.056132	0.57871
ENSG00000251258	RFPL4B	0.748449	-0.688882	0.0561708
ENSG00000197019	SERTAD1	20.8251	0.151552	0.0561873	0.57871
ENSG00000108788	MLX	20.9111	-0.132361	0.05619	0.57871
ENSG00000269891	ARHGAP19-SLIT1	0.688155	0.80469	0.0562649
ENSG00000278183	ABCC1	14.3299	0.161994	0.0562667	0.57871
ENSG00000148357	HMCN2	8.31652	0.227948	0.056296
ENSG00000156795	NTAQ1	78.1438	-0.0809084	0.0563391	0.57871
ENSG00000104848	KCNA7	21.9227	-0.149758	0.0563467	0.57871
ENSG00000171570	RAB4B-EGLN2	0.703602	0.878079	0.0563731
ENSG00000206449	MICB	24.9768	0.153802	0.0563953	0.57871
ENSG00000152049	KCNE4	100.802	-0.174061	0.0564228	0.57871
ENSG00000141314	RHBDL3	1.94962	0.436959	0.0564316
ENSG00000203747	FCGR3A	54.3004	0.473386	0.0565144	0.57871
ENSG00000104915	STX10	129.941	0.100113	0.0565199	0.57871
ENSG00000186104	CYP2R1	3.03277	0.366972	0.0565413
ENSG00000144847	IGSF11	5.89913	-0.292356	0.0565741
ENSG00000100504	PYGL	55.7462	0.116063	0.0566015	0.57871
ENSG00000060749	QSER1	17.9688	-0.159361	0.056639	0.57871
ENSG00000136630	HLX	10.7346	0.189434	0.0566457	0.57871
ENSG00000164500	SPATA48	0.80692	-0.559401	0.0567318
ENSG00000130487	KLHDC7B	0.385561	0.812354	0.0568098
ENSG00000128050	PAICS	152.187	0.0816368	0.0568752	0.57871
ENSG00000121940	CLCC1	1506.19	0.208055	0.056879	0.57871
ENSG00000116685	KIAA2013	52.8656	0.111234	0.0569752	0.57871
ENSG00000095380	NANS	64.7981	0.111003	0.0569843	0.57871
ENSG00000188404	SELL	10.1551	0.361209	0.0569881	0.57871
ENSG00000112796	ENPP5	22.1963	-0.126821	0.0570261	0.57871
ENSG00000229488	PRRT1	1.50356	0.508522	0.0570519
ENSG00000079313	REXO1	2.2235	0.547073	0.0570842
ENSG00000156990	RPUSD3	87.3481	-0.0869425	0.0571794	0.57871
ENSG00000060237	WNK1	66.6168	0.170415	0.0571866	0.57871
ENSG00000122971	ACADS	2.76874	0.655236	0.0571868
ENSG00000132386	SERPINF1	137.651	0.341552	0.0572087	0.57871
ENSG00000051523	CYBA	37.0526	0.293765	0.0572338	0.57871
ENSG00000245680	ZNF585B	41.2057	-0.0930192	0.0572443	0.57871
ENSG00000163002	NUP35	29.8954	-0.131998	0.0572499	0.57871
ENSG00000284495	MIEF2	46.7798	0.108257	0.0572712	0.57871
ENSG00000124357	NAGK	126.151	0.205292	0.0572813	0.57871
ENSG00000275365	MMP11	8.68115	0.264803	0.0573163
ENSG00000206472	OR11A1	22.6316	-0.208814	0.0573624	0.57871
ENSG00000160767	ENTREP3	70.4129	-0.0916232	0.0574034	0.57871
ENSG00000152056	AP1S3	342.685	0.0778706	0.057435	0.57871
ENSG00000197123	ZNF679	19.035	0.182807	0.0574385	0.57871
ENSG00000105894	PTN	4.8304	-0.43321	0.0574529
ENSG00000142609	CFAP74	81.288	-0.0853423	0.0574661	0.57871
ENSG00000105755	ETHE1	22.713	0.285502	0.0574802	0.57871
ENSG00000180448	ARHGAP45	13.8757	0.349054	0.0575786	0.57871
ENSG00000198055	GRK6	14.2808	0.499016	0.0575838	0.57871
ENSG00000183647	ZNF530	66.1625	0.0810868	0.0576236	0.57871
ENSG00000177830	CHID1	44.7921	0.114382	0.057682	0.57871
ENSG00000236697	GPSM3	2.03731	0.728876	0.0577001
ENSG00000033867	SLC4A7	32.5561	0.23009	0.0577431	0.57871
ENSG00000142185	TRPM2	2.91449	0.77216	0.0577554
ENSG00000236693	HLA-DPB1	31.7386	0.44015	0.0578006	0.57871
ENSG00000149577	SIDT2	67.2953	0.0684362	0.0578197	0.57871
ENSG00000179115	FARSA	72.665	0.145742	0.0578397	0.57871
ENSG00000079841	RIMS1	33.576	-0.175313	0.0579465	0.57871
ENSG00000131773	KHDRBS3	14.5918	-0.176707	0.0579669	0.57871
ENSG00000148488	ST8SIA6	100.264	0.0862082	0.0579776	0.57871
ENSG00000100523	DDHD1	229.329	-0.147666	0.0579832	0.57871
ENSG00000243725	TTC4	17.5486	-0.139104	0.0580402	0.57871
ENSG00000120733	KDM3B	165.321	0.0788953	0.0581138	0.57871
ENSG00000167261	DPEP2	21.7598	0.205905	0.0581139	0.57871
ENSG00000206302	HLA-DQB1	5.82659	0.746185	0.0581206
ENSG00000179409	GEMIN4	1.44461	0.559272	0.0581253
ENSG00000119203	CPSF3	10.4972	0.221069	0.0582379	0.57871
ENSG00000274332	LRRC37A2	28.3445	0.131157	0.0582551	0.57871
ENSG00000180871	CXCR2	24.3544	0.155377	0.0582716	0.57871
ENSG00000261992	GATAD2B	8.37593	0.26446	0.0583615
ENSG00000273841	TAF9	135.294	0.0549786	0.0584017	0.57871
ENSG00000155090	KLF10	9.0426	-0.270921	0.0584189	0.57871
ENSG00000284487	MOSMO	2.37274	0.389722	0.0584349
ENSG00000243189	HLA-DMA	8.78207	0.667309	0.0584474
ENSG00000130590	SAMD10	4.35315	0.411159	0.0584993
ENSG00000163491	NEK10	65.2824	0.10764	0.0585799	0.57871
ENSG00000233232	NPIPB7	20.1664	0.167662	0.0585848	0.57871
ENSG00000116030	SUMO1	84.8418	0.0983631	0.0587165	0.57871
ENSG00000213760	ATP6V1G2	17.9406	0.155703	0.0587173	0.57871
ENSG00000285463	OOSP4B	2.03323	-0.461971	0.0587812
ENSG00000142544	CTU1	0.952913	0.857502	0.0587846
ENSG00000156650	KAT6B	224.742	0.0587001	0.0587847	0.57871
ENSG00000277796	CCL3L1	0.932708	0.864446	0.0588118
ENSG00000278632	TBC1D3B	1.26159	0.527875	0.0588512
ENSG00000070388	FGF22	52.2431	0.134178	0.0589159	0.57871
ENSG00000140832	MARVELD3	158.618	0.0784749	0.0589304	0.57871
ENSG00000159231	CBR3	16.664	0.158843	0.0589399	0.57871
ENSG00000101448	EPPIN	127.955	-0.23893	0.0589695	0.57871
ENSG00000229295	HLA-DPB1	31.541	0.42959	0.0590187	0.57871
ENSG00000165555	NOXRED1	7.51348	0.271911	0.0590871
ENSG00000230669	PSMB8	0.85625	0.729297	0.0590967
ENSG00000135929	CYP27A1	39.5907	0.654388	0.0591054	0.57871
ENSG00000112655	PTK7	130.72	0.0837787	0.0591113	0.57871
ENSG00000276950	GSTT4	13.3754	0.16548	0.0591808	0.57871
ENSG00000205726	ITSN1	87.5576	0.111713	0.0592226	0.57871
ENSG00000175387	SMAD2	348.776	-0.0625691	0.0592388	0.57871
ENSG00000117505	DR1	94.0922	-0.0686095	0.0593033	0.57871
ENSG00000169032	MAP2K1	42.1799	-0.11555	0.0593331	0.57871
ENSG00000234495	TRIM27	10.0686	0.175532	0.0594164	0.57871
ENSG00000108821	COL1A1	409.688	-0.456665	0.0594292	0.57871
ENSG00000244187	TMEM141	3.23775	0.582385	0.0594738
ENSG00000177570	SAMD12	153.321	-0.151952	0.0594795	0.57871
ENSG00000114779	ABHD14B	4.97402	0.56239	0.0594804
ENSG00000166589	CDH16	1.83216	0.483831	0.0595528
ENSG00000166897	ELFN2	0.738289	0.67915	0.0595618
ENSG00000167695	TLCD3A	1.78044	0.554725	0.0596119
ENSG00000241674	HLA-DMB	3.45152	0.633	0.0596297
ENSG00000226826	HLA-DPB1	32.6139	0.416168	0.0596455	0.57871
ENSG00000171307	ZDHHC16	22.7344	0.268571	0.0596805	0.57871
ENSG00000148429	USP6NL	22.4453	-0.134894	0.0597152	0.57871
ENSG00000275621	LRRC37A3	27.4829	0.139768	0.0597819	0.57871
ENSG00000223547	ZNF844	140.387	-0.060053	0.0597823	0.57871
ENSG00000135838	NPL	38.5979	0.360156	0.0597853	0.57871
ENSG00000255804	OR6J1	58.015	0.0971048	0.0597886	0.57871
ENSG00000183172	SMDT1	19.0642	0.139087	0.0598228	0.57871
ENSG00000184428	TOP1MT	35.9859	-0.137129	0.0598301	0.57871
ENSG00000119638	NEK9	292.527	0.0550264	0.0599085	0.57871
ENSG00000243244	STON1	101.742	0.0895766	0.0599322	0.57871
ENSG00000148803	FUOM	6.03344	0.654845	0.0599806
ENSG00000143303	METTL25B	27.1944	0.130086	0.0600011	0.57871
ENSG00000101310	SEC23B	22.0953	-0.146909	0.0601131	0.57871
ENSG00000101004	NINL	4.01074	0.271926	0.0602169
ENSG00000010219	DYRK4	12.1504	0.367052	0.0602293	0.57871
ENSG00000145358	DDIT4L	1.84309	0.466395	0.0602451
ENSG00000224051	CPTP	2.57224	0.652054	0.060252
ENSG00000170584	NUDCD2	47.1246	-0.0846639	0.0602603	0.57871
ENSG00000111863	ADTRP	27.7803	0.151888	0.0602757	0.57871
ENSG00000134028	ADAMDEC1	7.48049	0.384671	0.0603051
ENSG00000104804	TULP2	12.805	-0.184596	0.060311	0.57871
ENSG00000143845	ETNK2	5.23237	0.278146	0.0603135
ENSG00000100739	BDKRB1	11.968	0.1768	0.0603384	0.57871
ENSG00000130045	NXNL2	125.576	-0.205004	0.060364	0.57871
ENSG00000174915	PTDSS2	8.64442	0.188632	0.0603773
ENSG00000166794	PPIB	137.262	0.164376	0.060379	0.57871
ENSG00000233904	HLA-E	27.8902	0.338146	0.0604192	0.57871
ENSG00000153822	KCNJ16	51.4195	0.0990358	0.0604325	0.57871
ENSG00000152404	CWF19L2	28.7648	0.354498	0.0604754	0.57871
ENSG00000176108	CHMP6	0.983988	0.697938	0.0604786
ENSG00000167536	DHRS13	0.534964	0.945535	0.0604978
ENSG00000130653	PNPLA7	3.36811	0.384659	0.0605143
ENSG00000235750	KIAA0040	72.5028	0.122816	0.0605664	0.57871
ENSG00000127328	RAB3IP	114.752	-0.10251	0.0606446	0.57871
ENSG00000180694	TMEM64	14.6356	-0.241595	0.0606968	0.57871
ENSG00000127540	UQCR11	45.3718	0.149183	0.0606982	0.57871
ENSG00000227051	C14orf132	28.8556	0.125642	0.0607096	0.57871
ENSG00000196937	FAM3C	9.64568	-0.281106	0.0607498	0.57871
ENSG00000134265	NAPG	53.0294	-0.133091	0.0608287	0.57871
ENSG00000131069	ACSS2	38.8267	0.131188	0.060841	0.57871
ENSG00000138653	NDST4	11.0313	0.179913	0.06087	0.57871
ENSG00000104142	VPS18	13.0671	0.360402	0.0608826	0.57871
ENSG00000277161	PIGW	44.499	0.113253	0.0609404	0.57871
ENSG00000083290	ULK2	66.1779	0.072895	0.0609485	0.57871
ENSG00000196712	NF1	293.94	-0.0613761	0.0609606	0.57871
ENSG00000256870	SLC5A8	38.0913	0.178764	0.0610094	0.57871
ENSG00000278279	LILRB4	27.3486	-0.190513	0.0610105	0.57871
ENSG00000181195	PENK	2.06055	-0.411089	0.0610493
ENSG00000101596	SMCHD1	218.868	-0.0632013	0.0610764	0.57871
ENSG00000095015	MAP3K1	43.8072	0.281788	0.0611044	0.57871
ENSG00000138794	CASP6	50.3201	0.0946104	0.0611205	0.57871
ENSG00000124608	AARS2	26.4152	0.115584	0.061139	0.57871
ENSG00000178015	GPR150	1.19583	0.612208	0.0611468
ENSG00000163735	CXCL5	5.51338	0.261724	0.0611536
ENSG00000104218	CSPP1	382.595	-0.0789477	0.0611774	0.57871
ENSG00000170525	PFKFB3	31.0971	0.184612	0.0613007	0.579435
ENSG00000170677	SOCS6	7.66511	0.289981	0.0614705
ENSG00000161082	CELF5	94.9879	-0.098095	0.0614771	0.580659
ENSG00000285007	REC8	0.812405	0.859235	0.061525
ENSG00000204604	ZNF468	56.1856	0.0798359	0.0615678	0.581073
ENSG00000243646	IL10RB	71.5393	0.07793	0.0616633	0.581531
ENSG00000154174	TOMM70	52.4493	-0.213953	0.0617317	0.581733
ENSG00000256043	CTSO	49.6439	-0.122512	0.0618642	0.582292
ENSG00000134460	IL2RA	25.3039	0.120561	0.061885	0.582292
ENSG00000125812	GZF1	4.94251	0.340806	0.0618861
ENSG00000117408	IPO13	4.77685	0.524136	0.0618929
ENSG00000239754	CFB	1.17447	0.825282	0.061913
ENSG00000176915	ANKLE2	237.171	-0.0484101	0.0619323	0.582295
ENSG00000244486	SCARF2	0.720575	1.1741	0.0619938
ENSG00000176248	ANAPC2	7.6744	0.468817	0.0620632
ENSG00000128185	DGCR6L	4.88476	0.525192	0.0620771
ENSG00000282076	KCNQ1	0.407063	1.03826	0.0620844
ENSG00000103160	HSDL1	32.6478	-0.155074	0.0620979	0.58341
ENSG00000184903	IMMP2L	6.12493	-0.255752	0.0621343
ENSG00000145919	BOD1	3.1488	-0.354495	0.062153
ENSG00000180370	PAK2	100.944	-0.0816614	0.0621739	0.583587
ENSG00000052126	PLEKHA5	436.186	-0.0578598	0.0622211	0.583587
ENSG00000139644	TMBIM6	326.874	0.126752	0.062258	0.583587
ENSG00000285048	IRF9	61.1158	0.109153	0.0623414	0.583824
ENSG00000162813	BPNT1	105.834	-0.087829	0.0623776	0.583824
ENSG00000149054	ZNF215	33.6989	-0.141163	0.0625407	0.584619
ENSG00000041357	PSMA4	73.906	0.103067	0.0625569	0.584619
ENSG00000281991	TMEM265	0.698149	0.779524	0.0626446
ENSG00000106009	BRAT1	43.0494	0.104627	0.062668	0.585216
ENSG00000168995	SIGLEC7	11.9604	0.51461	0.0627794	0.585576
ENSG00000137473	TTC29	13.8596	-0.283623	0.0628029	0.585576
ENSG00000172243	CLEC7A	117.278	0.0708671	0.0628895	0.585576
ENSG00000038358	EDC4	7.01167	0.531108	0.0628996
ENSG00000100365	NCF4	9.9087	0.556367	0.0629212	0.585576
ENSG00000188306	LRRIQ4	15.0768	0.16185	0.0629507	0.585576
ENSG00000049759	NEDD4L	290.954	0.0538369	0.0630011	0.585576
ENSG00000250298	GIMD1	1.38601	-0.492462	0.0630055
ENSG00000099337	KCNK6	159.703	0.0810592	0.0630373	0.585576
ENSG00000198353	HOXC4	2.30297	0.430391	0.0631506
ENSG00000009709	PAX7	6.73755	-0.236184	0.0632524
ENSG00000237440	ZNF737	137.488	0.0830545	0.0632793	0.5872
ENSG00000204152	TIMM23B	52.5239	0.0928647	0.0633287	0.5872
ENSG00000105723	GSK3A	70.1018	0.130179	0.0633693	0.5872
ENSG00000139974	SLC38A6	194.264	-0.147695	0.0634017	0.5872
ENSG00000104774	MAN2B1	84.6048	0.156153	0.0634638	0.587337
ENSG00000078269	SYNJ2	191.351	0.0751082	0.0636371	0.588501
ENSG00000143248	RGS5	192.959	-0.428206	0.0637614	0.589211
ENSG00000253305	PCDHGB6	49.8484	0.0935885	0.0638467	0.589559
ENSG00000140368	PSTPIP1	58.7163	-0.397259	0.0639319	0.589758
ENSG00000056586	RC3H2	103.124	-0.0851704	0.0639659	0.589758
ENSG00000162981	LRATD1	14.0803	-0.217961	0.0640759	0.589758
ENSG00000196821	ILRUN	19.1641	0.323664	0.0640839	0.589758
ENSG00000142279	WTIP	139.239	-0.0911455	0.0641343	0.589758
ENSG00000119782	FKBP1B	170.482	0.0963692	0.0641537	0.589758
ENSG00000142347	MYO1F	165.377	0.0609428	0.0642253	0.589978
ENSG00000134987	WDR36	25.3053	-0.158976	0.064382	0.590153
ENSG00000132819	RBM38	5.01766	0.509981	0.0644223
ENSG00000149179	CSTPP1	92.4348	-0.122243	0.0644888	0.590153
ENSG00000102699	PARP4	32.9736	0.124355	0.0646015	0.590153
ENSG00000104213	PDGFRL	2.62273	0.568106	0.0646192
ENSG00000176410	DNAJC30	16.0456	0.134122	0.0646379	0.590153
ENSG00000135596	MICAL1	17.8434	0.367519	0.0647258	0.590153
ENSG00000132600	PRMT7	218.573	-0.0825609	0.0647347	0.590153
ENSG00000183747	ACSM2A	45.8116	-0.130693	0.0647354	0.590153
ENSG00000103415	HMOX2	48.0257	0.093505	0.0647452	0.590153
ENSG00000147457	CHMP7	18.0347	0.156012	0.0648391	0.590153
ENSG00000021852	C8B	0.821498	0.595605	0.0648453
ENSG00000151176	PLBD2	66.3541	0.158995	0.0648855	0.590153
ENSG00000187066	TMEM262	2.2248	0.686133	0.06491
ENSG00000163939	PBRM1	75.371	0.109894	0.064939	0.590153
ENSG00000171840	NINJ2	1.37018	0.781697	0.0650845
ENSG00000108479	GALK1	31.4811	0.127611	0.065119	0.590153
ENSG00000179163	FUCA1	83.3165	0.613359	0.065143	0.590153
ENSG00000090339	ICAM1	20.9067	0.181443	0.0651664	0.590153
ENSG00000071539	TRIP13	25.8683	0.127807	0.0651766	0.590153
ENSG00000214078	CPNE1	113.853	0.180967	0.0651793	0.590153
ENSG00000145220	LYAR	19.9391	0.208812	0.0651797	0.590153
ENSG00000126001	CEP250	77.9719	0.0636732	0.0652136	0.590153
ENSG00000064012	CASP8	316.756	-0.0676739	0.065244	0.590153
ENSG00000198363	ASPH	115.798	-0.143552	0.0652754	0.590153
ENSG00000164074	ABHD18	182.275	0.0623324	0.065285	0.590153
ENSG00000137767	SQOR	67.3849	0.092116	0.0653357	0.590153
ENSG00000185100	ADSS1	146.925	0.0967972	0.0653604	0.590153
ENSG00000157764	BRAF	135.833	-0.0635703	0.0653873	0.590153
ENSG00000175097	RAG2	3.66357	0.458875	0.0655394
ENSG00000106853	PTGR1	67.6131	-0.0972404	0.0655797	0.590483
ENSG00000177981	ASB8	52.6382	0.109801	0.065598	0.590483
ENSG00000179958	DCTPP1	13.4741	0.18613	0.0656129	0.590483
ENSG00000075790	BCAP29	30.3931	0.101289	0.0656583	0.590483
ENSG00000105701	FKBP8	75.6983	0.41653	0.0657284	0.590483
ENSG00000103811	CTSH	217.76	0.148507	0.0657343	0.590483
ENSG00000281449	BCL2L14	18.8427	0.141587	0.0657574	0.590483
ENSG00000266094	RASSF5	15.2106	0.441701	0.0659966	0.591933
ENSG00000169016	E2F6	35.5633	0.12076	0.0660145	0.591933
ENSG00000171189	GRIK1	4.38221	-0.242832	0.0660286
ENSG00000261272	MUC22	2.70205	0.402739	0.066091
ENSG00000204257	HLA-DMA	7.75824	0.612638	0.0661231
ENSG00000175216	CKAP5	9.00716	0.252796	0.0661265	0.592509
ENSG00000227322	RXRB	1.10443	0.725252	0.0662062
ENSG00000072518	MARK2	20.5006	0.205823	0.0662592	0.592785
ENSG00000128881	TTBK2	90.379	0.0803076	0.0662923	0.592785
ENSG00000261972	CES5A	1.32651	0.488167	0.0662979
ENSG00000168026	TTC21A	1.7706	0.397783	0.0663247
ENSG00000141433	ADCYAP1	2.21686	0.371125	0.0663314
ENSG00000140961	OSGIN1	43.9091	0.136384	0.0664213	0.592785
ENSG00000206476	VARS2	31.206	0.125508	0.0664292	0.592785
ENSG00000181585	TMIE	0.635645	0.860822	0.0664423
ENSG00000121753	ADGRB2	0.332329	0.864916	0.066465
ENSG00000163563	MNDA	7.39793	0.271929	0.0664736
ENSG00000213918	DNASE1	103.353	0.0656166	0.0665055	0.592785
ENSG00000130175	PRKCSH	58.2884	0.171003	0.0665137	0.592785
ENSG00000206314	GPSM3	1.68534	0.786547	0.0665149
ENSG00000117153	KLHL12	5.58854	0.327061	0.0665229
ENSG00000174776	WDR49	4.65864	-0.366594	0.0665354
ENSG00000075651	PLD1	37.2487	-0.114237	0.0665391	0.592785
ENSG00000229929	TRIM39	19.9753	0.135234	0.06654	0.592785
ENSG00000166166	TRMT61A	1.65523	0.70534	0.0666161
ENSG00000123104	ITPR2	27.3017	0.155806	0.0666502	0.593015
ENSG00000100426	ZBED4	14.7989	-0.134626	0.0666616	0.593015
ENSG00000171596	NMUR1	27.3944	0.133957	0.0668402	0.594005
ENSG00000128973	CLN6	114.465	0.0608192	0.0668688	0.594005
ENSG00000125482	TTF1	29.5863	0.167404	0.0670291	0.595003
ENSG00000138964	PARVG	23.262	0.29147	0.0671058	0.595101
ENSG00000226264	HLA-DMB	3.20706	0.634178	0.0671337
ENSG00000028310	BRD9	11.1131	0.284972	0.067152	0.595101
ENSG00000177425	PAWR	272.05	0.0947961	0.0671842	0.595101
ENSG00000137574	TGS1	28.077	-0.105218	0.0673789	0.596079
ENSG00000127743	IL17B	11.8711	0.201032	0.0673908	0.596079
ENSG00000288198	PPFIA1	1.8308	0.446748	0.0674414
ENSG00000065717	TLE2	14.5255	0.191919	0.0674944	0.596204
ENSG00000196169	KIF19	125.25	0.131069	0.0675012	0.596204
ENSG00000198010	DLGAP2	4.68178	0.254234	0.0675479
ENSG00000099956	SMARCB1	125.673	0.0695341	0.0675856	0.596525
ENSG00000138271	GPR87	0.391715	0.948937	0.0676535
ENSG00000198633	ZNF534	101.107	0.0787339	0.0676564	0.596724
ENSG00000285152	RNF31	12.8862	0.148578	0.0677073	0.596748
ENSG00000108557	RAI1	8.40356	0.190016	0.0677256
ENSG00000274166	GOLGA6L10	5.10126	0.23344	0.0678535
ENSG00000112769	LAMA4	69.4402	-0.140533	0.06793	0.59678
ENSG00000177706	FAM20C	12.9136	0.634286	0.0679863	0.59678
ENSG00000174106	LEMD3	23.3552	0.149706	0.0680858	0.59678
ENSG00000182853	VMO1	97.6403	0.134028	0.0681099	0.59678
ENSG00000226916	WDR46	0.904669	0.662741	0.0681387
ENSG00000160888	IER2	25.7772	0.443679	0.0681606	0.59678
ENSG00000204532	ZSCAN5C	0.792831	-0.652062	0.0681915
ENSG00000277462	ZNF670	10.7784	-0.203561	0.0682033	0.59678
ENSG00000105371	ICAM4	10.2461	0.17707	0.0682479	0.59678
ENSG00000125967	NECAB3	3.19995	0.316134	0.068283
ENSG00000160877	NACC1	15.8047	0.195492	0.0684655	0.59678
ENSG00000103035	PSMD7	25.564	0.296655	0.0684829	0.59678
ENSG00000169946	ZFPM2	23.2418	-0.148593	0.0684928	0.59678
ENSG00000180914	OXTR	18.0483	-0.214825	0.0685176	0.59678
ENSG00000105767	CADM4	1.38231	0.487689	0.0685234
ENSG00000230141	HLA-DOA	15.1167	0.154683	0.068533	0.59678
ENSG00000090659	CD209	29.7866	0.122126	0.0685975	0.59678
ENSG00000284980	AGPAT5	9.48292	-0.173046	0.0686382	0.59678
ENSG00000074356	NCBP3	110.207	-0.0533474	0.0686541	0.59678
ENSG00000188033	ZNF490	72.5085	-0.100852	0.0686764	0.59678
ENSG00000169760	NLGN1	25.3479	-0.212354	0.0686764	0.59678
ENSG00000174917	MICOS13	70.0444	0.0780921	0.0686782	0.59678
ENSG00000059377	TBXAS1	38.9439	0.15801	0.0687056	0.59678
ENSG00000092529	CAPN3	208.416	0.0695368	0.0687435	0.59678
ENSG00000184507	NUTM1	1.3067	0.559178	0.0688344
ENSG00000120697	ALG5	82.9494	-0.0684627	0.0688517	0.59678
ENSG00000026103	FAS	154.066	-0.07488	0.0689593	0.59678
ENSG00000163235	TGFA	3.24211	0.340699	0.0689606
ENSG00000160325	CACFD1	11.4372	0.185972	0.068972	0.59678
ENSG00000276299	PRAMEF25	3.28562	0.320234	0.068981
ENSG00000141510	TP53	208.35	0.0608174	0.0689911	0.59678
ENSG00000160799	CCDC12	75.6752	0.295719	0.0690037	0.59678
ENSG00000204856	FAM216A	64.6425	0.0788784	0.0690091	0.59678
ENSG00000103197	TSC2	559.759	0.0855412	0.0691274	0.59678
ENSG00000145284	SCD5	159.798	-0.192721	0.0691471	0.59678
ENSG00000174953	DHX36	101.766	0.0689145	0.0691632	0.59678
ENSG00000100918	REC8	0.713966	0.95318	0.0693579
ENSG00000013374	NUB1	63.2756	0.0961797	0.0694045	0.59678
ENSG00000123643	SLC36A1	11.3468	0.31796	0.0694847	0.59678
ENSG00000169877	AHSP	0.477115	1.51218	0.0694878
ENSG00000090554	FLT3LG	148.228	0.158246	0.0694894	0.59678
ENSG00000169359	SLC33A1	171.707	-0.0426767	0.0694921	0.59678
ENSG00000087206	UIMC1	50.464	0.112474	0.0695641	0.59678
ENSG00000120471	TP53AIP1	27.4392	0.14457	0.0695734	0.59678
ENSG00000053501	USE1	142.923	0.0749536	0.0696125	0.59678
ENSG00000188157	AGRN	24.8838	0.149966	0.0696313	0.59678
ENSG00000278316	GP6	7.95051	0.207325	0.0696343
ENSG00000276618	RAD17	27.5637	0.103613	0.0697035	0.59678
[truncated: 18,963 more rows]

## Sheet: 8. Gene enrichment Fibrous
ONTOLOGY	ID	Description	GeneRatio	BgRatio	pvalue	p.adjust	qvalue	geneID
[truncated: 89 more rows]

[truncated: 21 more sheets: 9. Gene enrich Fibrous (extra), 10. Gene analysis Atheromatous, 11. Gene enrich Atheromatous, 12. B. Tables Proteomics, 13. Prot analysis Fibrous, 14. Prot enrichment Fibrous, 15. Prot analysis Atheromatous, 16. Prot enrichment Atheromatou, 17. Matched Baseline Tables, 18. Gene analysis Fibr. (match), 19. Prot analysis Fibr. (match), 20. Gene enrich Fibr. (match), 21. Prot enrich Fibr. (match), 22. B. Tables scRNAseq, 23. B. Tables Epigenetics, 24. Plaque EC Donors, 25. qPCR primers, 26. Gene analysis TGF-β, 27. Gene anaylsis SIS3, 28. Gene enrichment TGF-β …]
